# Supplementary material for: Density dependence of songbird demographics in grazed sagebrush steppe
Source: PLoS One. 2023 Dec 22;18(12):e0289605. doi: 10.1371/journal.pone.0289605 (PMC10745192; doi:10.1371/journal.pone.0289605)
Supplement: S1 Data — (CSV) [file pone.0289605.s006.csv]

NestID	year	distance	Region.Label	Effort	Area	SurveyNum
VESP_1_1_17	17	24	1	2500	250000	1
BRSP_1_2_16	16	19	1	2500	250000	3
BRSP_1_1_16	16	8	1	2500	250000	1
VESP_1_3_16	16	4	1	2000	250000	2
BRSP_1_3_16	16	1	1	2000	250000	2
VESP_1_4_16	16	0	1	2000	250000	2
DNE_1_2_18	18	NA	1	2000	250000	2
DNE_1_3_16	16	NA	1	2500	250000	3
DNE_1_4_16	16	NA	1	2500	250000	4
VESP_2_1_16	16	1	2	2000	250000	2
DNE_2_1_16	16	NA	2	2500	250000	1
VESP_3_2_16	16	14	3	2000	250000	2
BRSP_3_2_17	17	4	3	2000	250000	2
BRSP_3_3_17	17	4	3	2000	250000	2
VESP_3_1_18	18	2	3	2000	250000	2
VESP_3_1_16	16	2	3	2500	250000	1
DNE_3_1_17	17	NA	3	2500	250000	1
DNE_3_1_18	18	NA	3	2500	250000	1
BRSP_6_2_18	18	11	6	2000	250000	2
BRSP_6_1_18	18	10	6	2000	250000	2
VESP_6_1_17	17	8	6	2000	250000	2
BRSP_6_1_17	17	5	6	2000	250000	2
VESP_6_1_16	16	3	6	2500	250000	4
DNE_6_1_17	17	NA	6	2500	250000	1
DNE_6_2_18	18	NA	6	2000	250000	2
DNE_6_3_16	16	NA	6	2500	250000	3
DNE_6_4_16	16	NA	6	2500	250000	4
VESP_10_1_16	16	13	10	2000	250000	2
BRSP_10_1_18	18	6	10	2000	250000	2
VESP_10_2_18	18	3	10	2500	250000	1
DNE_10_1_16	16	NA	10	2500	250000	1
BRSP_12_3_16	16	8	12	2000	250000	2
BRSP_12_1_16	16	1	12	2500	250000	1
BRSP_15_1_17	17	20	15	2500	250000	1
VESP_15_3_17	17	18	15	2500	250000	1
VESP_15_9_17	17	7	15	2000	250000	2
VESP_15_2_18	18	7	15	2500	250000	1
VESP_15_1_17	17	3	15	2500	250000	1
VESP_15_3_18	18	3	15	2500	250000	1
VESP_15_2_17	17	1	15	2500	250000	1
VESP_19_5_17	17	2	19	2500	250000	3
DNE_19_1_17	17	NA	19	2000	250000	2
DNE_19_2_17	17	NA	19	2000	250000	2
DNE_19_3_17	17	NA	19	2500	250000	3
VESP_29_1_16	16	6	29	2500	250000	1
BRSP_29_1_16	16	1	29	2000	250000	2
VESP_29_2_16	16	1	29	2500	250000	1
BRSP_30_2_17	17	10	30	2500	250000	1
VESP_30_2_17	17	9	30	2500	250000	1
VESP_30_1_17	17	3	30	2500	250000	1
DNE_30_2_17	17	NA	30	2000	250000	2
BRSP_31_4_16	16	3	31	2500	250000	3
VESP_31_1_16	16	3	31	2500	250000	1
BRSP_31_3_16	16	2	31	2000	250000	2
DNE_31_4_16	16	NA	31	2500	250000	4
VESP_32_1_17	17	13	32	2500	250000	1
DNE_32_2_17	17	NA	32	2000	250000	2
DNE_32_3_17	17	NA	32	2500	250000	3
DNE_32_4_17	17	NA	32	2500	250000	4
VESP_34_2_17	17	8	34	2500	250000	1
VESP_34_1_17	17	5	34	2500	250000	1
BRSP_34_1_16	16	5	34	2000	250000	2
BRSP_34_1_17	17	2	34	2500	250000	1
VESP_34_1_18	18	1	34	2500	250000	3
VESP_34_2_18	18	1	34	2500	250000	3
DNE_34_1_18	18	NA	34	2500	250000	1
DNE_34_1_16	16	NA	34	2500	250000	1
VESP_35_1_17	17	5	35	2500	250000	1
VESP_35_1_18	18	4	35	2500	250000	1
VESP_35_2_17	17	3	35	2500	250000	1
DNE_35_2_17	17	NA	35	2000	250000	2
DNE_35_3_17	17	NA	35	2500	250000	3
DNE_35_2_18	18	NA	35	2000	250000	2
VESP_37_5_18	18	7	37	2000	250000	2
VESP_37_1_17	17	6	37	2000	250000	2
VESP_37_2_18	18	6	37	2500	250000	1
VESP_37_3_18	18	3	37	2000	250000	2
VESP_37_4_18	18	3	37	2000	250000	2
BRSP_38_2_16	16	3	38	2000	250000	2
BRSP_38_1_16	16	2	38	2500	250000	1
DNE_38_3_16	16	NA	38	2500	250000	3
DNE_38_4_16	16	NA	38	2500	250000	4
BRSP_39_4_17	17	18	39	2500	250000	1
BRSP_39_3_17	17	16	39	2500	250000	1
BRSP_39_6_17	17	14	39	2000	250000	2
BRSP_39_5_17	17	12	39	2000	250000	2
BRSP_39_9_17	17	8	39	2000	250000	2
BRSP_39_10_17	17	6	39	2000	250000	2
BRSP_39_2_18	18	6	39	2500	250000	1
BRSP_39_2_17	17	5	39	2500	250000	1
BRSP_39_4_18	18	4	39	2500	250000	1
BRSP_39_3_18	18	3	39	2500	250000	1
BRSP_39_1_17	17	1	39	2500	250000	1
BRSP_39_11_17	17	1	39	2500	250000	3
BRSP_39_1_16	16	1	39	2000	250000	2
DNE_39_1_16	16	NA	39	2500	250000	1
DNE_39_3_16	16	NA	39	2500	250000	3
BRSP_40_1_18	18	7	40	2500	250000	1
VESP_40_2_16	16	6	40	2000	250000	2
VESP_40_1_18	18	3	40	2000	250000	2
BRSP_40_1_16	16	3	40	2500	250000	1
BRSP_40_1_17	17	2	40	2500	250000	1
VESP_40_1_16	16	2	40	2000	250000	2
DNE_40_1_16	16	NA	40	2500	250000	1
DNE_40_3_16	16	NA	40	2500	250000	3
BRSP_42_2_17	17	8	42	2500	250000	1
BRSP_42_1_18	18	3	42	2500	250000	1
BRSP_42_1_16	16	3	42	2000	250000	2
BRSP_42_1_17	17	1	42	2500	250000	1
DNE_42_1_16	16	NA	42	2500	250000	1
DNE_47_2_17	17	NA	47	2000	250000	2
DNE_47_3_17	17	NA	47	2500	250000	3
DNE_47_2_18	18	NA	47	2000	250000	2
DNE_47_2_16	16	NA	47	2000	250000	2
DNE_47_3_16	16	NA	47	2500	250000	3
BRSP_50_5_17	17	7	50	2500	250000	3
VESP_50_1_18	18	7	50	2500	250000	1
VESP_50_9_16	16	7	50	2500	250000	4
BRSP_50_3_16	16	6	50	2500	250000	1
BRSP_50_2_16	16	5	50	2500	250000	1
BRSP_50_4_17	17	4	50	2500	250000	3
BRSP_50_1_18	18	3	50	2500	250000	1
VESP_50_4_16	16	3	50	2500	250000	1
VESP_50_5_16	16	2	50	2500	250000	1
BRSP_50_1_17	17	1	50	2000	250000	2
BRSP_50_3_18	18	1	50	2000	250000	2
BRSP_50_2_17	17	0	50	2000	250000	2
BRSP_50_2_18	18	0	50	2500	250000	1
BRSP_50_4_18	18	0	50	2500	250000	3
DNE_50_4_17	17	NA	50	2500	250000	4
DNE_50_2_16	16	NA	50	2000	250000	2
DNE_50_3_16	16	NA	50	2500	250000	3
VESP_52_3_16	16	8	52	2500	250000	4
BRSP_52_2_16	16	5	52	2500	250000	1
VESP_52_1_16	16	3	52	2500	250000	1
BRSP_52_1_17	17	2	52	2500	250000	1
BRSP_52_1_16	16	2	52	2500	250000	1
BRSP_53_2_18	18	7	53	2500	250000	3
BRSP_53_1_18	18	6	53	2500	250000	1
BRSP_53_3_18	18	5	53	2500	250000	3
DNE_53_2_18	18	NA	53	2000	250000	2
BRSP_57_1_16	16	8	57	2000	250000	2
VESP_57_1_16	16	6	57	2000	250000	2
BRSP_57_1_18	18	5	57	2500	250000	1
VESP_57_1_18	18	2	57	2500	250000	1
DNE_57_2_18	18	NA	57	2000	250000	2
DNE_57_1_16	16	NA	57	2500	250000	1
DNE_57_3_16	16	NA	57	2500	250000	3
DNE_57_4_16	16	NA	57	2500	250000	4
BRSP_62_1_18	18	12	62	2000	250000	2
VESP_62_2_17	17	11	62	2000	250000	2
BRSP_62_1_16	16	4	62	2000	250000	2
VESP_62_1_16	16	2	62	2500	250000	1
DNE_62_1_17	17	NA	62	2500	250000	1
DNE_62_1_18	18	NA	62	2500	250000	1
DNE_62_3_16	16	NA	62	2500	250000	3
DNE_62_4_16	16	NA	62	2500	250000	4
VESP_65_1_17	17	17	65	2000	250000	2
VESP_65_1_16	16	11	65	2500	250000	1
VESP_65_2_18	18	5	65	2000	250000	2
VESP_65_1_18	18	2	65	2500	250000	1
VESP_65_4_18	18	0	65	2500	250000	3
DNE_65_1_17	17	NA	65	2500	250000	1
DNE_65_2_17	17	NA	65	2000	250000	2
DNE_65_1_16	16	NA	65	2500	250000	1
BRSP_66_1_17	17	10	66	2500	250000	1
BRSP_66_2_17	17	5	66	2500	250000	1
VESP_66_3_17	17	3	66	2500	250000	1
VESP_66_4_17	17	3	66	2000	250000	2
VESP_66_2_17	17	2	66	2000	250000	2
VESP_66_1_17	17	1	66	2500	250000	1
DNE_66_4_17	17	NA	66	2500	250000	4
VESP_69_2_18	18	5	69	2500	250000	1
VESP_69_3_18	18	5	69	2500	250000	1
VESP_69_4_18	18	5	69	2000	250000	2
DNE_70_1_17	17	NA	70	2500	250000	1
DNE_70_2_17	17	NA	70	2000	250000	2
DNE_70_2_18	18	NA	70	2000	250000	2
DNE_70_3_18	18	NA	70	2500	250000	3
VESP_75_2_17	17	13	75	2500	250000	1
BRSP_75_2_17	17	6	75	2500	250000	1
BRSP_75_2_16	16	5	75	2000	250000	2
BRSP_75_3_16	16	5	75	2500	250000	3
BRSP_75_5_17	17	3	75	2000	250000	2
BRSP_75_1_17	17	2	75	2500	250000	1
VESP_75_3_17	17	1	75	2500	250000	3
VESP_75_1_18	18	0	75	2500	250000	1
BRSP_75_1_16	16	0	75	2000	250000	2
DNE_75_2_18	18	NA	75	2000	250000	2
DNE_75_1_16	16	NA	75	2500	250000	1
DNE_75_4_16	16	NA	75	2500	250000	4
VESP_87_1_16	16	9	87	2500	250000	1
BRSP_87_2_17	17	5	87	2000	250000	2
VESP_87_2_16	16	0	87	2500	250000	1
DNE_87_1_16	16	NA	87	2500	250000	1
VESP_90_1_16	16	7	90	2000	250000	2
VESP_90_2_16	16	2	90	2000	250000	2
BRSP_90_1_18	18	1	90	2500	250000	1
VESP_92_1_16	16	7	92	2000	250000	2
BRSP_92_1_18	18	6	92	2500	250000	1
VESP_92_1_18	18	6	92	2500	250000	1
BRSP_92_1_16	16	6	92	2000	250000	2
VESP_92_3_18	18	5	92	2500	250000	1
VESP_92_4_18	18	4	92	2000	250000	2
VESP_92_2_18	18	3	92	2500	250000	1
DNE_92_1_16	16	NA	92	2500	250000	1
VESP_93_1_16	16	7	93	2500	250000	1
BRSP_93_2_18	18	6	93	2000	250000	2
VESP_93_1_18	18	4	93	2000	250000	2
BRSP_93_1_18	18	0	93	2000	250000	2
DNE_93_1_18	18	NA	93	2500	250000	1
DNE_93_1_16	16	NA	93	2500	250000	1
BRSP_96_3_17	17	9	96	2500	250000	4
VESP_96_2_16	16	8	96	2500	250000	1
VESP_96_1_17	17	6	96	2000	250000	2
BRSP_96_2_17	17	6	96	2500	250000	3
VESP_96_2_17	17	3	96	2000	250000	2
DNE_96_1_17	17	NA	96	2500	250000	1
DNE_96_1_18	18	NA	96	2500	250000	1
DNE_96_2_16	16	NA	96	2000	250000	2
DNE_96_3_16	16	NA	96	2500	250000	3
VESP_100_1_16	16	5	100	2500	250000	1
DNE_100_2_18	18	NA	100	2000	250000	2
DNE_100_2_16	16	NA	100	2000	250000	2
VESP_101_2_18	18	17	101	2500	250000	1
BRSP_101_2_16	16	5	101	2000	250000	2
BRSP_101_1_18	18	2	101	2000	250000	2
VESP_101_3_18	18	2	101	2000	250000	2
VESP_101_1_16	16	0	101	2000	250000	2
DNE_101_3_18	18	NA	101	2500	250000	3
DNE_101_1_16	16	NA	101	2500	250000	1
DNE_101_3_16	16	NA	101	2500	250000	3
DNE_101_4_16	16	NA	101	2500	250000	4
VESP_103_2_16	16	12	103	2000	250000	2
VESP_103_1_16	16	5	103	2000	250000	2
VESP_103_2_17	17	3	103	2000	250000	2
VESP_103_1_18	18	3	103	2500	250000	1
DNE_103_1_17	17	NA	103	2500	250000	1
DNE_103_2_18	18	NA	103	2000	250000	2
DNE_103_1_16	16	NA	103	2500	250000	1
DNE_103_3_16	16	NA	103	2500	250000	3
DNE_103_4_16	16	NA	103	2500	250000	4
BRSP_104_1_18	18	19	104	2500	250000	1
BRSP_104_1_16	16	1	104	2500	250000	4
DNE_104_1_17	17	NA	104	2500	250000	1
DNE_104_1_18	18	NA	104	2500	250000	1
DNE_104_2_18	18	NA	104	2000	250000	2
DNE_104_1_16	16	NA	104	2500	250000	1
DNE_104_2_16	16	NA	104	2000	250000	2
DNE_104_3_16	16	NA	104	2500	250000	3
VESP_106_1_16	16	0	106	2500	250000	1
VESP_107_1_18	18	15	107	2000	250000	2
VESP_107_2_17	17	6	107	2500	250000	1
VESP_107_1_17	17	3	107	2500	250000	1
VESP_112_1_18	18	9	112	2500	250000	1
VESP_112_2_18	18	0	112	2500	250000	1
DNE_112_3_17	17	NA	112	2500	250000	1
DNE_114_1_16	16	NA	114	2500	250000	1
DNE_114_2_16	16	NA	114	2000	250000	2
BRSP_117_1_17	17	6	117	2000	250000	2
DNE_117_1_17	17	NA	117	2500	250000	1
BRSP_120_1_16	16	25	120	2500	250000	1
BRSP_120_2_17	17	6	120	2500	250000	4
BRSP_120_3_17	17	6	120	2500	250000	4
DNE_120_1_17	17	NA	120	2000	250000	2
DNE_120_2_17	17	NA	120	2500	250000	3
DNE_120_3_17	17	NA	120	2000	250000	2
DNE_120_2_16	16	NA	120	2000	250000	2
DNE_120_4_16	16	NA	120	2500	250000	4
BRSP_121_1_17	17	2	121	2500	250000	1
DNE_121_2_17	17	NA	121	2000	250000	2
VESP_122_3_16	16	9	122	2000	250000	2
VESP_122_1_18	18	7	122	2000	250000	2
VESP_122_2_17	17	4	122	2500	250000	1
VESP_122_3_17	17	2	122	2500	250000	3
VESP_122_1_16	16	1	122	2500	250000	1
VESP_122_2_16	16	0	122	2500	250000	1
DNE_122_3_18	18	NA	122	2500	250000	3
DNE_122_3_16	16	NA	122	2500	250000	3
DNE_122_4_16	16	NA	122	2500	250000	4
VESP_123_2_16	16	7	123	2000	250000	2
VESP_123_1_16	16	2	123	2000	250000	2
DNE_123_1_16	16	NA	123	2500	250000	1
VESP_127_1_18	18	23	127	2000	250000	2
BRSP_127_2_18	18	5	127	2000	250000	2
BRSP_127_3_18	18	5	127	2500	250000	4
VESP_127_1_17	17	4	127	2000	250000	2
DNE_127_3_18	18	NA	127	2500	250000	3
BRSP_128_1_17	17	11	128	2500	250000	1
BRSP_128_1_16	16	8	128	2500	250000	1
DNE_128_2_16	16	NA	128	2000	250000	2
DNE_128_3_16	16	NA	128	2500	250000	3
DNE_128_4_16	16	NA	128	2500	250000	4
DNE_130_2_16	16	NA	130	2000	250000	2
DNE_130_3_16	16	NA	130	2500	250000	3
DNE_130_4_16	16	NA	130	2500	250000	4
DNE_131_2_16	16	NA	131	2000	250000	2
DNE_131_4_16	16	NA	131	2500	250000	4
BRSP_132_3_17	17	6	132	2500	250000	1
VESP_132_1_18	18	2	132	2500	250000	1
VESP_132_2_18	18	2	132	2500	250000	1
BRSP_132_5_17	17	0	132	2000	250000	2
DNE_132_3_17	17	NA	132	2500	250000	1
VESP_133_2_16	16	12	133	2000	250000	2
VESP_133_5_17	17	9	133	2500	250000	1
VESP_133_2_17	17	6	133	2500	250000	1
VESP_133_4_17	17	6	133	2500	250000	1
VESP_133_4_18	18	6	133	2000	250000	2
VESP_133_3_17	17	2	133	2500	250000	1
VESP_133_2_18	18	2	133	2000	250000	2
VESP_133_3_18	18	0	133	2000	250000	2
DNE_133_1_18	18	NA	133	2500	250000	1
DNE_133_3_18	18	NA	133	2500	250000	3
DNE_133_2_16	16	NA	133	2000	250000	2
DNE_134_2_17	17	NA	134	2500	250000	1
DNE_134_1_16	16	NA	134	2500	250000	1
DNE_142_1_16	16	NA	142	2500	250000	1
DNE_142_2_16	16	NA	142	2000	250000	2
DNE_142_3_16	16	NA	142	2500	250000	3
VESP_143_1_16	16	3	143	2500	250000	3
DNE_143_1_16	16	NA	143	2500	250000	1
DNE_144_1_16	16	NA	144	2500	250000	1
DNE_144_2_16	16	NA	144	2000	250000	2
DNE_144_3_16	16	NA	144	2500	250000	3
BRSP_145_1_18	18	7	145	2000	250000	2
VESP_145_1_17	17	5	145	2500	250000	1
BRSP_145_2_17	17	4	145	2500	250000	1
BRSP_145_3_17	17	2	145	2000	250000	2
VESP_145_1_18	18	2	145	2500	250000	1
VESP_145_2_18	18	2	145	2500	250000	1
DNE_145_3_18	18	NA	145	2500	250000	3
DNE_147_1_16	16	NA	147	2500	250000	1
DNE_149_3_17	17	NA	149	2500	250000	3
BRSP_151_2_16	16	4	151	2500	250000	1
BRSP_151_1_16	16	2	151	2500	250000	1
DNE_151_2_16	16	NA	151	2000	250000	2
BRSP_152_1_18	18	14	152	2500	250000	1
VESP_153_2_16	16	13	153	2500	250000	3
BRSP_153_2_17	17	8	153	2000	250000	2
BRSP_153_1_18	18	6	153	2500	250000	1
BRSP_153_1_17	17	5	153	2000	250000	2
VESP_153_2_17	17	4	153	2000	250000	2
BRSP_153_1_16	16	0	153	2500	250000	4
DNE_153_1_17	17	NA	153	2500	250000	1
DNE_153_2_18	18	NA	153	2000	250000	2
DNE_153_1_16	16	NA	153	2500	250000	1
DNE_154_1_17	17	NA	154	2500	250000	1
DNE_154_2_17	17	NA	154	2000	250000	2
DNE_154_2_18	18	NA	154	2000	250000	2
DNE_154_2_16	16	NA	154	2000	250000	2
