# Supplementary material for: Density dependence of songbird demographics in grazed sagebrush steppe
Source: PLoS One. 2023 Dec 22;18(12):e0289605. doi: 10.1371/journal.pone.0289605 (PMC10745192; doi:10.1371/journal.pone.0289605)
Supplement: S2 Data — (CSV) [file pone.0289605.s007.csv]

Plot	surv_id	month	day	year	prim_obsv	sec_obsv	BBL	detect	Age	indiv
1	TR-1.1_2016	5	19	2016	39	33	BRSP	V	A	5
1	TR-2.1_2016	6	7	2016	37	38	BRSP	V	A	12
1	TR-2.1_2016	6	7	2016		38	BRSP	V	A	3
1	TR-3.1_2016	6	22	2016	35	37	BRSP	AV	A	12
1	TR-3.1_2016	6	22	2016		37	BRSP	AV	A	1
1	TR-1.1_2016	5	19	2016		33	VESP	V	A	11
1	TR-1.1_2016	5	19	2016	39	33	VESP	V	A	11
1	TR-2.1_2016	6	7	2016	37	38	VESP	V	A	6
1	TR-2.1_2016	6	7	2016		38	VESP	V	A	1
1	TR-3.1_2016	6	22	2016	35	37	VESP	AV	A	6
1	TR-3.1_2016	6	22	2016		37	VESP	AV	A	1
2	TR-1.2_2016	5	22	2016	40	33	BRSP	V	A	4
2	TR-2.2_2016	6	9	2016	40	35	BRSP	AV	A	1
2	TR-3.2_2016	6	22	2016	36	34	BRSP	V	A	3
2	TR-1.2_2016	5	22	2016	40	33	VESP	V	A	13
2	TR-1.2_2016	5	22	2016		33	VESP	V	A	6
2	TR-2.2_2016	6	9	2016	40	35	VESP	AV	A	13
2	TR-3.2_2016	6	22	2016	36	34	VESP	V	A	7
3	TR-1.3_2016	5	17	2016	37	40	BRSP	V	A	3
3	TR-1.3_2016	5	17	2016		40	BRSP	V	A	1
3	TR-2.3_2016	6	9	2016	39	36	BRSP	V	A	3
3	TR-3.3_2016	6	23	2016	38	34	BRSP	V	A	12
3	TR-3.3_2016	6	23	2016		34	BRSP	V	A	2
3	TR-1.3_2016	5	17	2016	37	40	VESP	V	A	6
3	TR-2.3_2016	6	9	2016	39	36	VESP	V	A	6
3	TR-2.3_2016	6	9	2016		36	VESP	V	A	2
3	TR-3.3_2016	6	23	2016	38	34	VESP	V	A	12
6	TR-2.6_2016	5	23	2016	33	36	BRSP	V	A	8
6	TR-2.6_2016	5	23	2016		36	BRSP	V	A	1
6	TR-3.6_2016	5	30	2016	33	40	BRSP	V	A	9
6	TR-3.6_2016	5	30	2016		40	BRSP	V	A	1
6	TR-1.6_2016	5	12	2016	33	34	VESP	AV	A	16
6	TR-1.6_2016	5	12	2016		34	VESP	AV	A	7
6	TR-2.6_2016	5	23	2016	33	36	VESP	V	A	12
6	TR-3.6_2016	5	30	2016	33	40	VESP	V	A	4
6	TR-3.6_2016	5	30	2016		40	VESP	V	A	1
8	TR-1.8_2016	5	20	2016	40	34	BRSP	AV	A	1
8	TR-1.8_2016	5	20	2016	40	34	VESP	AV	A	8
8	TR-1.8_2016	5	20	2016		34	VESP	AV	A	1
8	TR-2.8_2016	6	10	2016	37	34	VESP	V	A	9
8	TR-3.8_2016	7	1	2016	39	34	VESP	V	A	5
10	TR-1.10_2016	5	20	2016	25	38	BRSP	V	A	10
10	TR-2.10_2016	6	10	2016	36	38	BRSP	V	A	7
10	TR-2.10_2016	6	10	2016		38	BRSP	V	A	4
10	TR-3.10_2016	6	22	2016	37	35	BRSP	AV	A	14
10	TR-3.10_2016	6	22	2016		35	BRSP	AV	A	1
10	TR-1.10_2016	5	20	2016	25	38	VESP	V	A	5
10	TR-2.10_2016	6	10	2016	36	38	VESP	V	A	3
10	TR-2.10_2016	6	10	2016		38	VESP	V	A	2
10	TR-3.10_2016	6	22	2016	37	35	VESP	AV	A	9
10	TR-3.10_2016	6	22	2016		35	VESP	AV	A	2
11	TR-1.11_2016	5	7	2016	33	34	VESP	AV	A	1
11	TR-3.11_2016	6	27	2016	40	39	VESP	V	A	4
12	TR-1.12_2016	5	20	2016	38	25	BRSP	V	A	13
12	TR-1.12_2016	5	20	2016		25	BRSP	V	A	2
12	TR-2.12_2016	6	10	2016	38	36	BRSP	V	A	15
12	TR-3.12_2016	6	23	2016	40	36	BRSP	V	A	25
12	TR-1.12_2016	5	20	2016	38	25	VESP	V	A	9
12	TR-1.12_2016	5	20	2016		25	VESP	V	A	1
12	TR-2.12_2016	6	10	2016	38	36	VESP	V	A	5
12	TR-3.12_2016	6	23	2016	40	36	VESP			15
15	TR-2.15_2016	6	2	2016	38	36	BRSP	V	A	2
15	TR-3.15_2016	7	4	2016	35	39	BRSP	V	A	2
15	TR-3.15_2016	7	4	2016		39	BRSP	V	A	2
15	TR-1.15_2016	5	17	2016	33	35	VESP	V	A	8
15	TR-1.15_2016	5	17	2016		35	VESP	V	A	1
15	TR-2.15_2016	6	2	2016	38	36	VESP	V	A	8
15	TR-3.15_2016	7	4	2016	35	39	VESP	V	A	10
15	TR-3.15_2016	7	4	2016		39	VESP	V	A	1
19	TR-1.19_2016	5	22	2016	33	40	BRSP	V	A	1
19	TR-2.19_2016	6	9	2016	35	40	BRSP	AV	A	7
19	TR-2.19_2016	6	9	2016		40	BRSP	AV	A	2
19	TR-3.19_2016	6	20	2016	33	37	BRSP	V	A	2
19	TR-1.19_2016	5	22	2016	33	40	VESP	V	A	7
19	TR-2.19_2016	6	9	2016	35	40	VESP	AV	A	5
19	TR-2.19_2016	6	9	2016		40	VESP	AV	A	3
19	TR-3.19_2016	6	20	2016	33	37	VESP	V	A	13
19	TR-3.19_2016	6	20	2016		37	VESP	V	A	1
22	TR-2.22_2016	6	16	2016	33	36	BRSP	V	A	1
22	TR-3.22_2016	7	4	2016	39	35	BRSP	V	A	1
22	TR-1.22_2016	5	19	2016	37	34	VESP	V	A	8
22	TR-1.22_2016	5	19	2016		34	VESP	V	A	2
22	TR-2.22_2016	6	16	2016	33	36	VESP	V	A	5
22	TR-3.22_2016	7	4	2016	39	35	VESP	V	A	5
22	TR-3.22_2016	7	4	2016		35	VESP	V	A	2
24	TR-1.24_2016	5	15	2016		33	VESP	V	A	2
24	TR-1.24_2016	5	15	2016	38	33	VESP	V	A	20
24	TR-2.24_2016	6	1	2016	36	34	VESP	V	A	5
24	TR-2.24_2016	6	1	2016		34	VESP	V	A	3
24	TR-3.24_2016	7	1	2016	39	34	VESP	V	A	5
25	TR-1.25_2016	5	19	2016	34	37	VESP	V	A	4
25	TR-1.25_2016	5	19	2016		37	VESP	V	A	1
25	TR-2.25_2016	6	6	2016	33	37	VESP	V	A	5
25	TR-3.25_2016	6	16	2016	36	33	VESP	V	A	2
25	TR-3.25_2016	6	16	2016		33	VESP	V	A	2
29	TR-1.29_2016	5	22	2016	33	40	BRSP	V	A	8
29	TR-2.29_2016	6	14	2016	35	38	BRSP	V	A	3
29	TR-2.29_2016	6	14	2016		38	BRSP	V	A	1
29	TR-3.29_2016	6	23	2016	36	40	BRSP	V	A	1
29	TR-3.29_2016	6	23	2016		40	BRSP	V	A	2
29	TR-1.29_2016	5	22	2016	33	40	VESP	V	A	9
29	TR-2.29_2016	6	14	2016		38	VESP	V	A	2
29	TR-3.29_2016	6	23	2016	36	40	VESP	V	A	2
29	TR-3.29_2016	6	23	2016		40	VESP	V	A	1
30	TR-1.30_2016	5	24	2016	38	33	BRSP	V	A	3
30	TR-1.30_2016	5	24	2016		33	BRSP	V	A	2
30	TR-2.30_2016	6	14	2016	34	40	BRSP	AV	A	1
30	TR-1.30_2016	5	24	2016	38	33	VESP	V	A	1
30	TR-1.30_2016	5	24	2016		33	VESP	V	A	2
30	TR-2.30_2016	6	14	2016	34	40	VESP	AV	A	2
30	TR-3.30_2016	6	18	2016	40	35	VESP	AV	A	2
30	TR-3.30_2016	6	18	2016		35	VESP	AV	A	1
31	TR-1.31_2016	5	20	2016	36	39	BRSP	V	A	8
31	TR-1.31_2016	5	20	2016		39	BRSP	V	A	2
31	TR-2.31_2016	6	9	2016	36	39	BRSP	V	A	9
31	TR-2.31_2016	6	9	2016		39	BRSP	V	A	5
31	TR-3.31_2016	6	22	2016	33	39	BRSP	V	A	26
31	TR-3.31_2016	6	22	2016		39	BRSP	V	A	3
31	TR-1.31_2016	5	20	2016	36	39	VESP	V	A	6
31	TR-2.31_2016	6	9	2016	36	39	VESP	V	A	9
31	TR-2.31_2016	6	9	2016		39	VESP	V	A	3
31	TR-3.31_2016	6	22	2016	33	39	VESP	V	A	12
31	TR-3.31_2016	6	22	2016		39	VESP	V	A	1
32	TR-2.32_2016	5	30	2016	34	39	BRSP	AV	A	1
32	TR-3.32_2016	7	2	2016	38	37	BRSP	V	A	3
32	TR-1.32_2016	5	15	2016	34	40	VESP	AV	A	5
32	TR-2.32_2016	5	30	2016	34	39	VESP	AV	A	3
32	TR-2.32_2016	5	30	2016		39	VESP	AV	A	2
32	TR-3.32_2016	7	2	2016	38	37	VESP	V	A	5
34	TR-2.34_2016	5	29	2016	36	35	BRSP	V	A	1
34	TR-2.34_2016	5	29	2016		35	BRSP	V	A	2
34	TR-3.34_2016	6	26	2016	40	38	BRSP	V	A	9
34	TR-1.34_2016	5	15	2016	36	37	VESP	V	A	6
34	TR-2.34_2016	5	29	2016	36	35	VESP	V	A	2
34	TR-2.34_2016	5	29	2016		35	VESP	V	A	3
34	TR-3.34_2016	6	26	2016	40	38	VESP	V	A	14
35	TR-1.35_2016	5	22	2016	38	39	VESP	A	A	3
35	TR-1.35_2016	5	22	2016		39	VESP	A	A	1
35	TR-2.35_2016	6	10	2016	33	40	VESP	V	A	2
35	TR-3.35_2016	6	18	2016	38	36	VESP	V	A	5
37	TR-3.37_2016	6	22	2016	34	36	BRSP	V	A	7
37	TR-1.37_2016	5	17	2016	35	33	VESP	V	A	17
37	TR-1.37_2016	5	17	2016		33	VESP	V	A	4
37	TR-2.37_2016	6	2	2016	36	38	VESP	V	A	4
37	TR-2.37_2016	6	2	2016		38	VESP	V	A	3
37	TR-3.37_2016	6	22	2016	34	36	VESP	V	A	8
38	TR-1.38_2016	5	20	2016	39	36	BRSP	V	A	12
38	TR-2.38_2016	6	14	2016	36	37	BRSP	V	A	13
38	TR-2.38_2016	6	14	2016		37	BRSP	V	A	1
38	TR-3.38_2016	6	22	2016	39	33	BRSP	V	A	15
38	TR-3.38_2016	6	22	2016		33	BRSP	V	A	5
38	TR-1.38_2016	5	20	2016	39	36	VESP	V	A	10
38	TR-1.38_2016	5	20	2016		36	VESP	V	A	1
38	TR-2.38_2016	6	14	2016	36	37	VESP	V	A	7
38	TR-2.38_2016	6	14	2016		37	VESP	V	A	3
38	TR-3.38_2016	6	22	2016	39	33	VESP	V	A	9
38	TR-3.38_2016	6	22	2016		33	VESP	V	A	1
39	TR-1.39_2016	5	17	2016	38	39	BRSP	V	A	12
39	TR-2.39_2016	6	1	2016	39	33	BRSP	V	A	21
39	TR-2.39_2016	6	1	2016		33	BRSP	V	A	7
39	TR-3.39_2016	6	16	2016	37	35	BRSP	V	A	19
39	TR-3.39_2016	6	16	2016		35	BRSP	V	A	3
39	TR-1.39_2016	5	17	2016	38	39	VESP	V	A	8
39	TR-1.39_2016	5	17	2016		39	VESP	V	A	2
39	TR-2.39_2016	6	1	2016	39	33	VESP	V	A	12
39	TR-3.39_2016	6	16	2016	37	35	VESP	V	A	14
39	TR-3.39_2016	6	16	2016		35	VESP	V	A	1
40	TR-1.40_2016	5	19	2016	39	33	BRSP	V	A	4
40	TR-2.40_2016	6	10	2016	40	33	BRSP	V	A	6
40	TR-2.40_2016	6	10	2016		33	BRSP	V	A	1
40	TR-3.40_2016	6	21	2016	37	36	BRSP	V	A	5
40	TR-1.40_2016	5	19	2016		33	VESP	V	A	2
40	TR-1.40_2016	5	19	2016	39	33	VESP	V	A	25
40	TR-2.40_2016	6	10	2016	40	33	VESP	V	A	8
40	TR-2.40_2016	6	10	2016		33	VESP	V	A	1
40	TR-3.40_2016	6	21	2016	37	36	VESP	V	A	8
40	TR-3.40_2016	6	21	2016		36	VESP	V	A	1
42	TR-1.42_2016	5	16	2016	38	37	BRSP	V	A	3
42	TR-2.42_2016	6	2	2016	39	37	BRSP	V	A	8
42	TR-3.42_2016	6	16	2016	37	35	BRSP	V	A	9
42	TR-3.42_2016	6	16	2016		35	BRSP	V	A	1
42	TR-1.42_2016	5	16	2016	38	37	VESP	V	A	6
42	TR-2.42_2016	6	2	2016	39	37	VESP	V	A	1
42	TR-2.42_2016	6	2	2016		37	VESP	V	A	2
42	TR-3.42_2016	6	16	2016	37	35	VESP	V	A	3
42	TR-3.42_2016	6	16	2016		35	VESP	V	A	2
45	TR-1.45_2016	5	20	2016	34	40	VESP	AV	A	5
45	TR-2.45_2016	6	10	2016	34	37	VESP	V	A	5
45	TR-3.45_2016	7	1	2016	34	39	VESP	V	A	6
46	TR-2.46_2016	6	6	2016	39	35	BRSP	V	A	3
46	TR-1.46_2016	5	17	2016	35	33	VESP	V	A	14
46	TR-1.46_2016	5	17	2016		33	VESP	V	A	2
46	TR-2.46_2016	6	6	2016	39	35	VESP	V	A	4
50	TR-1.50_2016	5	19	2016	40	36	BRSP	V	A	10
50	TR-1.50_2016	5	19	2016		36	BRSP	V	A	2
50	TR-2.50_2016	6	9	2016	37	34	BRSP	V	A	4
50	TR-2.50_2016	6	9	2016		34	BRSP	V	A	3
50	TR-3.50_2016	6	17	2016	35	36	BRSP	V	A	5
50	TR-1.50_2016	5	19	2016	40	36	VESP	V	A	7
50	TR-2.50_2016	6	9	2016	37	34	VESP	V	A	3
50	TR-2.50_2016	6	9	2016		34	VESP	V	A	4
50	TR-3.50_2016	6	17	2016	35	36	VESP	V	A	8
52	TR-2.52_2016	6	2	2016	37	39	BRSP	V	A	6
52	TR-2.52_2016	6	2	2016		39	BRSP	V	A	2
52	TR-3.52_2016	6	16	2016	35	37	BRSP	V	A	5
52	TR-1.52_2016	5	16	2016		38	VESP	V	A	5
52	TR-1.52_2016	5	16	2016	37	38	VESP	V	A	11
52	TR-2.52_2016	6	2	2016	37	39	VESP	V	A	13
52	TR-2.52_2016	6	2	2016		39	VESP	V	A	2
52	TR-3.52_2016	6	16	2016	35	37	VESP	V	A	16
52	TR-3.52_2016	6	16	2016		37	VESP	V	A	2
53	TR-1.53_2016	5	15	2016	40	34	BRSP	AV	A	3
53	TR-2.53_2016	6	1	2016	38	40	BRSP	V	A	2
53	TR-1.53_2016	5	15	2016	40	34	VESP	AV	A	9
53	TR-1.53_2016	5	15	2016		34	VESP	AV	A	1
53	TR-2.53_2016	6	1	2016	38	40	VESP	V	A	3
53	TR-2.53_2016	6	1	2016		40	VESP	V	A	1
53	TR-3.53_2016	6	21	2016	39	40	VESP	V	A	4
56	TR-1.56_2016	5	16	2016	37	38	VESP	V	A	2
56	TR-2.56_2016	6	3	2016	39	40	VESP	V	A	1
57	TR-1.57_2016	5	15	2016	33	38	BRSP	V	A	2
57	TR-2.57_2016	5	25	2016	35	40	BRSP	V	A	8
57	TR-2.57_2016	5	25	2016		40	BRSP	V	A	3
57	TR-3.57_2016	6	17	2016	36	35	BRSP	V	A	4
57	TR-3.57_2016	6	17	2016		35	BRSP	V	A	2
57	TR-1.57_2016	5	15	2016		38	VESP	V	A	5
57	TR-1.57_2016	5	15	2016	33	38	VESP	V	A	23
57	TR-2.57_2016	5	25	2016	35	40	VESP	V	A	13
57	TR-2.57_2016	5	25	2016		40	VESP	V	A	5
57	TR-3.57_2016	6	17	2016	36	35	VESP	V	A	3
57	TR-3.57_2016	6	17	2016		35	VESP	V	A	2
58	TR-2.58_2016	6	14	2016	40	34	BRSP	AV	A	2
58	TR-3.58_2016	6	18	2016	35	40	BRSP	AV	A	4
58	TR-1.58_2016	5	24	2016	33	38	VESP	V	A	2
58	TR-1.58_2016	5	24	2016		38	VESP	V	A	1
58	TR-2.58-2016	6	14	2016	40	34	VESP	AV	A	3
58	TR-3.58_2016	6	18	2016	35	40	VESP	AV	A	5
62	TR-1.62_2016	5	19	2016	36	40	BRSP	V	A	8
62	TR-1.62_2016	5	19	2016		40	BRSP	V	A	2
62	TR-2.62_2016	5	29	2016	40	37	BRSP	V	A	12
62	TR-2.62_2016	5	29	2016		37	BRSP	V	A	1
62	TR-3.62_2016	6	9	2016	34	37	BRSP	V	A	1
62	TR-1.62_2016	5	19	2016	36	40	VESP	V	A	6
62	TR-1.62_2016	5	19	2016		40	VESP	V	A	5
62	TR-2.62_2016	5	29	2016	40	37	VESP	V	A	11
62	TR-2.62_2016	5	29	2016		37	VESP	V	A	1
62	TR-3.62_2016	6	9	2016	34	37	VESP	V	A	5
62	TR-3.62_2016	6	9	2016		37	VESP	V	A	2
65	TR-2.65_2016	5	29	2016	35	36	BRSP	V	A	3
65	TR-3.65_2016	6	23	2016	33	35	BRSP	V	A	7
65	TR-3.65_2016	6	23	2016		35	BRSP	V	A	1
65	TR-1.65_2016	5	16	2016		40	VESP	V	A	2
65	TR-1.65_2016	5	16	2016	36	40	VESP	V	A	5
65	TR-3.65_2016	6	23	2016	33	35	VESP	V	A	11
65	TR-3.65_2016	6	23	2016		35	VESP	V	A	5
66	TR-1.66_2016	5	19	2016	33	39	BRSP	V	A	5
66	TR-1.66_2016	5	19	2016		39	BRSP	V	A	1
66	TR-2.66_2016	6	6	2016	40	36	BRSP	V	A	8
66	TR-3.66_2016	6	22	2016	37	35	BRSP	AV	A	16
66	TR-3.66_2016	6	22	2016		35	BRSP	AV	A	4
66	TR-1.66_2016	5	19	2016	33	39	VESP	V	A	11
66	TR-2.66_2016	6	6	2016	40	36	VESP	V	A	10
66	TR-3.66_2016	6	22	2016	37	35	VESP	AV	A	9
66	TR-3.66_2016	6	22	2016		35	VESP	AV	A	2
69	TR-1.69_2016	5	20	2016	39	36	BRSP	V	A	1
69	TR-2.69_2016	6	7	2016	34	40	BRSP	V	A	5
69	TR-2.69_2016	6	7	2016		40	BRSP	V	A	1
69	TR-3.69_2016	6	23	2016	34	38	BRSP	V	A	5
69	TR-1.69_2016	5	20	2016	39	36	VESP	V	A	13
69	TR-2.69_2016	6	7	2016	34	40	VESP	V	A	7
69	TR-2.69_2016	6	7	2016		40	VESP	V	A	1
69	TR-3.69_2016	6	23	2016	34	38	VESP	V	A	7
69	TR-3.69_2016	6	23	2016		38	VESP	V	A	1
70	TR-2.70_2016	5	22	2016	39	38	VESP	V	A	1
75	TR-1.75_2016	5	19	2016	40	36	BRSP	V	A	20
75	TR-2.75_2016	5	29	2016	37	40	BRSP	V	A	16
75	TR-2.75_2016	5	29	2016		40	BRSP	V	A	4
75	TR-3.75_2016	6	23	2016	40	36	BRSP	V	A	13
75	TR-3.75_2016	6	23	2016		36	BRSP	V	A	1
75	TR-1.75_2016	5	19	2016	40	36	VESP	V	A	15
75	TR-1.75_2016	5	19	2016		36	VESP	V	A	3
75	TR-2.75_2016	5	29	2016	37	40	VESP	V	A	8
75	TR-3.75_2016	6	23	2016	40	36	VESP	V	A	7
76	TR-2.76_2016	5	25	2016	40	35	BRSP	V	A	1
76	TR-1.76_2016	5	15	2016	33	38	VESP	V	A	2
76	TR-2.76_2016	5	25	2016	40	35	VESP	V	A	6
76	TR-3.76_2016	6	20	2016		33	VESP	V	A	1
79	TR-2.79_2016	6	3	2016	38	37	VESP	V	A	2
79	TR-3.79_2016	6	23	2016	39	37	VESP	V	A	4
82	TR-1.82_2016	5	16	2016	37	34	BRSP	AV	A	4
82	TR-2.82_2016	6	2	2016	35	40	BRSP	AV	A	6
82	TR-2.82_2016	6	2	2016		40	BRSP	AV	A	3
82	TR-3.82_2016	6	21	2016	39	40	BRSP	V	A	3
82	TR-1.82_2016	5	16	2016	39	34	VESP	AV	A	7
82	TR-1.82_2016	5	16	2016		34	VESP	AV	A	3
82	TR-2.82_2016	6	2	2016		40	VESP	AV	A	1
82	TR-2.82_2016	6	2	2016	35	40	VESP	AV	A	2
82	TR-3.82_2016	6	21	2016	39	40	VESP	V	A	12
82	TR-3.82_2016	6	21	2016		40	VESP	V	A	2
87	TR-1.87_2016	5	22	2016	38	39	BRSP	V	A	7
87	TR-1.87_2016	5	22	2016		39	BRSP	V	A	3
87	TR-2.87_2016	6	16	2016	40	38	BRSP	V	A	25
87	TR-2.87_2016	6	16	2016		38	BRSP	V	A	1
87	TR-3.87_2016	6	22	2016	38	40	BRSP	V	A	7
87	TR-3.87_2016	6	22	2016		40	BRSP	V	A	3
87	TR-1.87_2016	5	22	2016	38	39	VESP	V	A	3
87	TR-2.87_2016	6	16	2016	40	38	VESP	V	A	14
87	TR-2.87_2016	6	16	2016		38	VESP	V	A	2
87	TR-3.87_2016	6	22	2016	38	40	VESP	V	A	18
88	TR-2.88_2016	5	29	2016	33	38	BRSP	V	A	11
88	TR-2.88_2016	5	29	2016		38	BRSP	V	A	4
88	TR-3.88_2016	6	29	2016	40	39	BRSP	V	A	6
88	TR-1.88_2016	5	16	2016	40	36	VESP	V	A	3
88	TR-1.88_2016	5	16	2016		36	VESP	V	A	1
88	TR-2.88_2016	5	29	2016	33	38	VESP	V	A	4
88	TR-2.88_2016	5	29	2016		38	VESP	V	A	1
88	TR-3.88_2016	6	29	2016	40	39	VESP	V	A	4
89	TR-1.89_2016	5	14	2016	40	35	VESP	AV	A	1
90	TR-1.90_2016	5	14	2016	36	38	BRSP	V	A	2
90	TR-1.90_2016	5	14	2016		38	BRSP	AV	A	1
90	TR-2.90_2016	5	24	2016	36	37	BRSP	V	A	7
90	TR-2.90_2016	5	24	2016		37	BRSP	V	A	1
90	TR-3.90_2016	6	19	2016	37	39	BRSP	AV	A	10
90	TR-3.90_2016	6	19	2016		39	BRSP	AV	A	1
90	TR-1.90_2016	5	14	2016	36	38	VESP	V	A	10
90	TR-1.90_2016	5	14	2016		38	VESP	AV	A	3
90	TR-2.90_2016	5	24	2016	36	37	VESP	V	A	3
90	TR-2.90_2016	5	24	2016		37	VESP	V	A	1
90	TR-3.90_2016	6	19	2016	37	39	VESP	AV	A	6
90	TR-3.90_2016	6	19	2016		39	VESP	AV	A	1
92	TR-1.92_2016	5	14	2016	37	34	BRSP	AV	A	5
92	TR-2.92_2016	5	23	2016	37	38	BRSP	A	A	12
92	TR-2.92_2016	5	23	2016		38	BRSP	A	A	3
92	TR-3.92_2016	6	20	2016	39	34	BRSP	V	A	12
92	TR-3.92_2016	6	20	2016		34	BRSP	V	A	2
92	TR-1.92_2016	5	14	2016	37	34	VESP	AV	A	17
92	TR-1.92_2016	5	14	2016		34	VESP	AV	A	4
92	TR-2.92_2016	5	23	2016	37	38	VESP	A	A	9
92	TR-2.92_2016	5	23	2016		38	VESP	A	A	6
92	TR-3.92_2016	6	20	2016	39	34	VESP	V	A	14
92	TR-3.92_2016	6	20	2016		34	VESP	V	A	3
93	TR-1.93_2016	5	15	2016	39	35	BRSP	V	A	18
93	TR-1.93_2016	5	15	2016		35	BRSP	V	A	4
93	TR-2.93_2016	5	24	2016	34	33	BRSP	AV	A	9
93	TR-2.93_2016	5	24	2016		33	BRSP	AV	A	1
93	TR-3.93_2016	6	28	2016	39	40	BRSP	V	A	8
93	TR-1.93_2016	5	15	2016	39	35	VESP	V	A	6
93	TR-2.93_2016	5	24	2016	34	33	VESP	AV	A	6
93	TR-2.93_2016	5	24	2016		33	VESP	AV	A	3
93	TR-3.93_2016	6	28	2016	39	40	VESP	V	A	6
93	TR-3.93_2016	6	28	2016		40	VESP	V	A	2
96	TR-1.96_2016	5	14	2016	34	37	BRSP	AV	A	2
96	TR-2.96_2016	5	23	2016	38	37	BRSP	A	A	5
96	TR-3.96_2016	6	16	2016	38	40	BRSP	V	A	5
96	TR-1.96_2016	5	14	2016	34	37	VESP	AV	A	9
96	TR-2.96_2016	5	23	2016	38	37	VESP	A	A	9
96	TR-2.96_2016	5	23	2016		37	VESP	A	A	1
96	TR-3.96_2016	6	16	2016	38	40	VESP	V	A	8
96	TR-3.96_2016	6	16	2016		40	VESP	V	A	2
100	TR-1.100_2016	5	22	2016		37	VESP	V	A	1
100	TR-1.100_2016	5	22	2016	35	37	VESP	V	A	2
100	TR-2.100_2016	5	25	2016	39	37	VESP	V	A	1
100	TR-3.100_2016	6	16	2016	39	34	VESP	V	A	2
101	TR-1_101_2016	5	15	2016	39	35	BRSP	V	A	16
101	TR-1_101_2016	5	15	2016		35	BRSP	V	A	1
101	TR-2.101_2016	5	29	2016	39	25	BRSP	V	A	24
101	TR-2.101_2016	5	29	2016		25	BRSP	V	A	1
101	TR-3.101_2016	6	20	2016	34	39	BRSP	V	A	12
101	TR-3.101_2016	6	20	2016		39	BRSP	V	A	4
101	TR-1_101_2016	5	15	2016	39	35	VESP	V	A	9
101	TR-2.101_2016	5	29	2016	39	25	VESP	V	A	11
101	TR-2.101_2016	5	29	2016		25	VESP	V	A	1
101	TR-3.101_2016	6	20	2016	34	39	VESP	V	A	12
101	TR-3.101_2016	6	20	2016		39	VESP	V	A	1
103	TR-1.103_2016	5	19	2016	34	37	BRSP	V	A	2
103	TR-2.103_2016	5	22	2016	36	34	BRSP	A	A	6
103	TR-2.103_2016	5	22	2016		34	BRSP	A	A	2
103	TR-3.103_2016	6	28	2016	33	37	BRSP	V	A	2
103	TR-1.103_2016	5	19	2016	34	37	VESP	V	A	10
103	TR-1.103_2016	5	19	2016		37	VESP	V	A	1
103	TR-2.103_2016	5	22	2016	36	34	VESP	A	A	11
103	TR-2.103_2016	5	22	2016		34	VESP	A	A	2
103	TR-3.103_2016	6	28	2016	33	37	VESP	V	A	3
103	TR-3.103_2016	6	28	2016		37	VESP	V	A	1
104	TR-2.104_2016	5	29	2016	25	39	BRSP	V	A	8
104	TR-2.104_2016	5	29	2016		39	BRSP	V	A	3
104	TR-3.104_2016	7	1	2016	35	40	BRSP	V	A	2
104	TR-1.104_2016	5	15	2016		37	VESP	V	A	8
104	TR-1.104_2016	5	15	2016	36	37	VESP	V	A	2
104	TR-2.104_2016	5	29	2016	25	39	VESP	V	A	12
104	TR-2.104_2016	5	29	2016		39	VESP	V	A	1
104	TR-3.104_2016	7	1	2016	35	40	VESP	V	A	7
104	TR-3.104_2016	7	1	2016		40	VESP	V	A	2
106	TR-3.106_2016	6	16	2016	34	39	VESP	V	A	2
107	TR-1.107_2016	5	17	2016	40	37	BRSP	V	A	1
107	TR-2.107_2016	6	3	2016	36	33	BRSP	V	A	1
107	TR-1.107_2016	5	17	2016	40	37	VESP	V	A	6
107	TR-2.107_2016	6	3	2016	36	33	VESP	V	A	4
107	TR-3.107_2016	6	27	2016	39	40	VESP	V	A	5
112	TR-2.112_2016	6	7	2016	35	33	VESP	V	A	2
114	TR-1.114_2016	5	20	2016	34	40	VESP	AV	A	5
114	TR-2.114_2016	6	7	2016	36	39	VESP	V	A	3
114	TR-2.114_2016	6	7	2016		39	VESP	V	A	1
114	TR-3.114_2016	6	27	2016	38	36	VESP	V	A	8
114	TR-3.114_2016	6	27	2016		36	VESP	V	A	1
117	TR-1.117_2016	5	16	2016	36	40	BRSP	V	A	3
117	TR-2.117_2016	5	29	2016	38	33	BRSP	V	A	2
117	TR-3.117_2016	6	29	2016	39	40	BRSP	V	A	3
117	TR-1.117_2016	5	16	2016	36	40	VESP	V	A	5
117	TR-1.117_2016	5	16	2016		40	VESP	V	A	3
117	TR-2.117_2016	5	29	2016	38	33	VESP	V	A	4
117	TR-2.117_2016	5	29	2016		33	VESP	V	A	3
117	TR-3.117_2016	6	29	2016	39	40	VESP	V	A	5
117	TR-3.117_2016	6	29	2016		40	VESP	V	A	2
120	TR-1.120_2016	5	15	2016	37	36	BRSP	V	A	4
120	TR-1.120_2016	5	15	2016		36	BRSP	V	A	2
120	TR-2.120_2016	6	26	2016	38	40	BRSP	V	A	11
120	TR-3.120_2016	7	2	2016	34	35	BRSP	AV	A	24
120	TR-3.120_2016	7	2	2016		35	BRSP	AV	A	1
120	TR-1.120_2016	5	15	2016	37	36	VESP	V	A	11
120	TR-1.120_2016	5	15	2016		36	VESP	V	A	4
120	TR-2.120_2016	6	26	2016	38	40	VESP	V	A	15
120	TR-3.120_2016	7	2	2016	34	35	VESP	AV	A	9
120	TR-3.120_2016	7	2	2016		35	VESP	AV	A	1
121	TR-2.121_2016	6	10	2016	35	39	BRSP	AV	A	1
121	TR-3.121_2016	6	24	2016	33	34	BRSP	V	A	3
121	TR-3.121_2016	6	24	2016		34	BRSP	V	A	1
121	TR-1.121_2016	5	20	2016	37	33	VESP	V	A	6
121	TR-1.121_2016	5	20	2016		33	VESP	V	A	1
121	TR-2.121_2016	6	10	2016	35	39	VESP	AV	A	3
121	TR-2.121_2016	6	10	2016		39	VESP	AV	A	2
121	TR-3.121_2016	6	24	2016	33	34	VESP	V	A	3
121	TR-3.121_2016	6	24	2016		34	VESP	V	A	1
122	TR-2.122_2016	5	30	2016	38	35	BRSP	AV	A	8
122	TR-3.122_2016	6	21	2016	35	38	BRSP	V	A	5
122	TR-3.122_2016	6	21	2016		38	BRSP	V	A	2
122	TR-1.122_2016	5	16	2016	35	33	VESP	AV	A	18
122	TR-1.122_2016	5	16	2016		33	VESP	AV	A	4
122	TR-2.122_2016	5	30	2016	38	35	VESP	AV	A	6
122	TR-3.122_2016	6	21	2016	35	38	VESP	V	A	13
122	TR-3.122_2016	6	21	2016		38	VESP	V	A	4
123	TR-1.123_2016	5	19	2016	38	35	VESP	V	A	2
123	TR-1.123_2016	5	19	2016		38	VESP	V	A	1
123	TR-2.123_2016	5	25	2016	37	39	VESP	V	A	4
123	TR-2.123_2016	5	25	2016		39	VESP	V	A	1
123	TR-3.123_2016	6	26	2016	39	36	VESP	V	A	12
127	TR-1.127_2016	5	12	2016	35	36	BRSP	V	A	3
127	TR-2.127_2016	5	23	2016	35	34	BRSP	V	A	6
127	TR-2.127_2016	5	23	2016		34	BRSP	V	A	1
127	TR-3.127_2016	6	27	2016	39	40	BRSP	V	A	4
127	TR-1.127_2016	5	12	2016	35	36	VESP	V	A	7
127	TR-1.127_2016	5	12	2016		36	VESP	V	A	3
127	TR-2.127_2016	5	23	2016	35	34	VESP	V	A	10
127	TR-2.127_2016	5	23	2016		34	VESP	V	A	1
127	TR-3.127_2016	6	27	2016	39	40	VESP	V	A	5
128	TR-1.128_2016	5	16	2016	34	39	BRSP	AV	A	6
128	TR-2.128_2016	6	2	2016	40	35	BRSP	AV	A	5
128	TR-3.128_2016	6	28	2016	37	33	BRSP	V	A	2
128	TR-1.128_2016	5	16	2016	34	39	VESP	AV	A	8
128	TR-1.128_2016	5	16	2016		39	VESP	AV	A	2
128	TR-2.128_2016	6	2	2016	40	35	VESP	AV	A	5
128	TR-2.128_2016	6	2	2016		35	VESP	AV	A	1
128	TR-3.128_2016	6	28	2016	37	33	VESP	V	A	4
128	TR-3.128_2016	6	28	2016		33	VESP	V	A	2
130	TR-1.130_2016	5	17	2016	36	34	VESP	V	A	8
130	TR-2.130_2016	6	14	2016	33	39	VESP	V	A	1
130	TR-2.130_2016	6	14	2016		39	VESP	V	A	1
131	TR-2.131_2016	5	24	2016	39	34	BRSP	AV	A	1
131	TR-2.131_2016	5	24	2016	39	34	VESP	AV	A	1
131	TR-3.131_2016	6	22	2016	38	40	VESP	V	A	5
131	TR-3.131_2016	6	22	2016		40	VESP	V	A	1
132	TR-2.132_2016	5	23	2016	34	35	BRSP	V	A	3
132	TR-3.132_2016	7	2	2016	35	34	BRSP	AV	A	19
132	TR-3.132_2016	7	2	2016		34	BRSP	AV	A	3
132	TR-1.132_2016	5	14	2016	39	33	VESP	V	A	23
132	TR-1.132_2016	5	14	2016		33	VESP	V	A	6
132	TR-2.132_2016	5	23	2016	34	35	VESP	V	A	14
132	TR-2.132_2016	5	23	2016		35	VESP	V	A	2
132	TR-3.132_2016	7	2	2016	35	34	VESP	AV	A	13
132	TR-3.132_2016	7	2	2016		34	VESP	AV	A	2
133	TR-1.133_2016	5	20	2016	33	37	BRSP	V	A	4
133	TR-2.133_2016	6	10	2016		35	BRSP	AV	A	1
133	TR-2.133_2016	6	10	2016	39	35	BRSP	AV	A	1
133	TR-3.133_2016	6	21	2016	35	38	BRSP	V	A	11
133	TR-3.133_2016	6	21	2016		38	BRSP	V	A	1
133	TR-1.133_2016	5	20	2016	33	37	VESP	V	A	16
133	TR-1.133_2016	5	20	2016		37	VESP	V	A	1
133	TR-2.133_2016	6	10	2016		35	VESP	AV	A	1
133	TR-2.133_2016	6	10	2016	39	35	VESP	AV	A	16
133	TR-3.133_2016	6	21	2016	35	38	VESP	V	A	12
133	TR-3.133_2016	6	21	2016		38	VESP	V	A	4
142	TR-1.142_2016	5	17	2016	34	36	VESP	V	A	1
142	TR-3.142_2016	6	24	2016	34	33	VESP	V	A	1
143	TR-1.143_2016	5	16	2016	33	35	VESP	AV	A	1
143	TR-3.143_2016	6	23	2016	37	39	VESP	V	A	1
144	TR-1.144_2016	5	15	2016	35	39	VESP	V	A	5
144	TR-2.144_2016	5	25	2016	33	34	VESP	AV	A	3
144	TR-3.144_2016	6	22	2016	40	38	VESP	V	A	2
145	TR-1.145_2016	5	16	2016	39	34	BRSP	AV	A	2
145	TR-2.145_2016	5	30	2016	37	36	BRSP	V	A	11
145	TR-3.145_2016	6	21	2016	40	39	BRSP	V	A	9
145	TR-3.145_2016	6	21	2016		39	BRSP	V	A	1
145	TR-1.145_2016	5	16	2016		34	VESP	AV	A	1
145	TR-1.145_2016	5	16	2016	39	34	VESP	AV	A	17
145	TR-2.145_2016	5	30	2016	37	36	VESP	V	A	10
145	TR-3.145_2016	6	21	2016	40	39	VESP	V	A	10
145	TR-3.145_2016	6	21	2016		39	VESP	V	A	2
146	TR-1.146_2016	5	15	2016	34	40	VESP	AV	A	5
146	TR-2.146_2016	5	25	2016	38	36	VESP	V	A	6
146	TR-3.146_2016	6	18	2016	40	35	VESP	AV	A	1
147	TR-1.147_2016	5	14	2016	38	36	BRSP	V	A	11
147	TR-2.147_2016	5	24	2016	37	36	BRSP	V	A	17
147	TR-2.147_2016	5	24	2016		36	BRSP	V	A	2
147	TR-3.147_2016	6	23	2016	35	33	BRSP	V	A	10
147	TR-3.147_2016	6	23	2016		33	BRSP	V	A	1
147	TR-1.147_2016	5	14	2016	38	36	VESP	V	A	13
147	TR-2.147_2016	5	24	2016	37	36	VESP	V	A	5
147	TR-3.147_2016	6	23	2016	35	33	VESP	V	A	29
147	TR-3.147_2016	6	23	2016		33	VESP	V	A	8
149	TR-1.149_2016	5	14	2016	35	40	VESP	AV	A	1
151	TR-1.151_2016	5	20	2016	37	33	BRSP	V	A	4
151	TR-1.151_2016	5	20	2016		33	BRSP	V	A	1
151	TR-2.151_2016	6	9	2016	33	38	BRSP	V	A	4
151	TR-2.151_2016	6	9	2016		38	BRSP	V	A	3
151	TR-3.151_2016	6	21	2016	38	35	BRSP	V	A	12
151	TR-1.151_2016	5	20	2016	37	33	VESP	V	A	8
151	TR-1.151_2016	5	20	2016		33	VESP	V	A	5
151	TR-2.151_2016	6	9	2016	33	38	VESP	V	A	3
151	TR-2.151_2016	6	9	2016		38	VESP	V	A	1
151	TR-3.151_2016	6	21	2016	38	35	VESP	V	A	17
151	TR-3.151_2016	6	21	2016		35	VESP	V	A	3
152	TR-2.152_2016	5	23	2016	40	39	BRSP	V	A	1
152	TR-2.152_2016	5	23	2016	40	39	VESP	V	A	12
152	TR-2.152_2016	5	23	2016		39	VESP	V	A	1
152	TR-2.152_2016	5	23	2016	40	39	BRSP	V	A	1
152	TR-3.152_2016	6	23	2016	33	35	BRSP	V	A	7
152	TR-1.152_2016	5	14	2016	33	39	VESP	V	A	20
152	TR-1.152_2016	5	14	2016		39	VESP	V	A	4
152	TR-2.152_2016	5	23	2016	40	39	VESP	V	A	12
152	TR-2.152_2016	5	23	2016		39	VESP	V	A	1
152	TR-3.152_2016	6	23	2016	33	35	VESP	V	A	9
152	TR-3.152_2016	6	23	2016		35	VESP	V	A	3
153	TR-2.153_2016	5	23	2016	36	33	BRSP	V	A	4
153	TR-2.153_2016	5	23	2016		33	BRSP	V	A	1
153	TR-3.153_2016	7	1	2016	40	35	BRSP	V	A	11
153	TR-3.153_2016	7	1	2016		35	BRSP	V	A	1
153	TR-1.153_2016	5	12	2016		33	VESP	AV	A	11
153	TR-1.153_2016	5	12	2016	34	33	VESP	AV	A	41
153	TR-2.153_2016	5	23	2016	36	33	VESP	V	A	4
153	TR-2.153_2016	5	23	2016		33	VESP	V	A	7
153	TR-3.153_2016	7	1	2016	40	35	VESP	V	A	4
153	TR-3.153_2016	7	1	2016		35	VESP	V	A	1
154	TR-2.154_2016	6	2	2016		34	VESP	AV	A	1
1	TR-1.1_2017	5	19	2017	47		BRSP	AV	A	10
1	TR-1.1_2017	5	19	2017		44	BRSP	AV	A	1
1	TR-2.1_2017	6	8	2017	46		BRSP	AV	A	27
1	TR-2.1_2017	6	8	2017		44	BRSP	AV	A	1
1	TR-3.1_2017	6	22	2017	44		BRSP	AV	A	14
1	TR-3.1_2017	6	22	2017		35	BRSP	AV	A	4
1	TR-1.1_2017	5	19	2017	47		VESP	AV	A	4
1	TR-1.1_2017	5	19	2017		44	VESP	AV	A	3
1	TR-2.1_2017	6	8	2017	46		VESP	AV	A	6
1	TR-3.1_2017	6	22	2017	44		VESP	AV	A	11
1	TR-3.1_2017	6	22	2017		35	VESP	AV	A	1
2	TR-1.2_2017	5	20	2017	45		BRSP	AV	A	1
2	TR-1.2_2017	5	20	2017	45		VESP	AV	A	4
2	TR-2.2_2017	6	20	2017	47		VESP	AV	A	10
2	TR-3.2_2017	7	7	2017	42		VESP	AV	A	4
2	TR-3.2_2017	7	7	2017		44	VESP	AV	A	1
3	TR-1.3_2017	5	2	2017		43	BRSP	AV	A	1
3	TR-3.47_2017	5	31	2017	42		BRSP	AV	A	14
3	TR-3.47_2017	5	31	2017		45	BRSP	AV	A	1
3	TR-3.3_2017	6	28	2017	41		BRSP	AV	A	15
3	TR-3.3_2017	6	28	2017		44	BRSP	AV	A	2
3	TR-1.3_2017	5	2	2017	41		VESP	AV	A	10
3	TR-1.3_2017	5	2	2017		43	VESP	AV	A	1
3	TR-3.47_2017	5	31	2017	42		VESP	AV	A	6
3	TR-3.47_2017	5	31	2017		45	VESP	AV	A	1
3	TR-3.3_2017	6	28	2017	41		VESP	AV	A	16
6	TR-1.6_2017	5	6	2017	41		BRSP	AV	A	4
6	TR-2.6_2017	5	31	2017	43		BRSP	AV	A	20
6	TR-2.6_2017	5	31	2017		46	BRSP	AV	A	9
6	TR-3.6_2017	6	28	2017	44		BRSP	AV	A	14
6	TR-3.6_2017	6	28	2017		41	BRSP	AV	A	3
6	TR-1.6_2017	5	6	2017	41		VESP	AV	A	13
6	TR-2.6_2017	5	31	2017	43		VESP	AV	A	2
6	TR-3.6_2017	6	28	2017	44		VESP	AV	A	13
6	TR-3.6_2017	6	28	2017		41	VESP	AV	A	3
8	TR-1.8_2017	5	30	2017	45		VESP	AV	A	12
8	TR-1.8_2017	5	30	2017		41	VESP	AV	A	2
8	TR-2.8_2017	6	6	2017	44		VESP	AV	A	10
8	TR-3.8_2017	6	30	2017	44		VESP	AV	A	6
10	TR-1.10_2017	5	22	2017	43		BRSP	AV	A	7
10	TR-2.10_2017	6	1	2017	47		BRSP	AV	A	5
10	TR-2.10_2017	6	1	2017		41	BRSP	AV	A	3
10	TR-3.10_2017	6	28	2017	46		BRSP	AV	A	8
10	TR-3.10_2017	6	28	2017		35	BRSP	AV	A	2
10	TR-1.10_2017	5	22	2017	43		VESP	AV	A	7
10	TR-1.10_2017	5	22	2017		47	VESP	AV	A	2
10	TR-2.10_2017	6	1	2017	47		VESP	AV	A	6
10	TR-3.10_2017	6	28	2017	46		VESP	AV	A	14
11	TR-3.11_2017	6	21	2017		43	BRSP	AV	A	3
11	TR-1.11_2017	5	3	2017	43		VESP	AV	A	2
11	TR-2.11_2017	5	30	2017	41		VESP	AV	A	1
11	TR-3.11_2017	6	21	2017	46		VESP	AV	A	1
12	TR-1.12_2017	5	4	2017	42		BRSP	AV	A	8
12	TR-1.12_2017	5	4	2017		35	BRSP	AV	A	2
12	TR-2.12_2017	6	1	2017	41		BRSP	AV	A	19
12	TR-3.12_2017	6	28	2017	46		BRSP	AV	A	27
12	TR-3.12_2017	6	28	2017		35	BRSP	AV	A	3
12	TR-1.12_2017	5	4	2017	42		VESP	AV	A	3
12	TR-2.12_2017	6	1	2017	41		VESP	AV	A	14
12	TR-2.12_2017	6	1	2017		47	VESP	AV	A	1
12	TR-3.12_2017	6	28	2017	46		VESP	AV	A	22
12	TR-3.12_2017	6	28	2017		35	VESP	AV	A	3
15	TR-2.15_2017	6	5	2017	46		BRSP	AV	A	5
15	TR-3.15_2017	6	26	2017	44		BRSP	AV	A	6
15	TR-1.15_2017	5	16	2017	46		VESP	AV	A	12
15	TR-1.15_2017	5	16	2017		45	VESP	AV	A	3
15	TR-2.15_2017	6	5	2017	46		VESP	AV	A	4
15	TR-3.15_2017	6	26	2017	44		VESP	AV	A	3
15	TR-3.15_2017	6	26	2017		45	VESP	AV	A	2
19	TR-1.19_2017	5	26	2017	45		BRSP	AV	A	5
19	TR-2.19_2017	6	15	2017	47		BRSP	AV	A	7
19	TR-2.19_2017	6	15	2017		42	BRSP	AV	A	1
19	TR-3.19_2017	7	1	2017	42		BRSP	AV	A	1
19	TR-3.19_2017	7	1	2017		47	BRSP	AV	A	1
19	TR-1.19_2017	5	26	2017	45		VESP	AV	A	5
19	TR-1.19_2017	5	26	2017		41	VESP	AV	A	3
19	TR-2.19_2017	6	15	2017	42		VESP	AV	A	6
19	TR-2.19_2017	6	15	2017		42	VESP	AV	A	3
19	TR-3.19_2017	7	1	2017	42		VESP	AV	A	16
22	TR-1.22_2017	5	5	2017	42		VESP	AV	A	4
22	TR-1.22_2017	5	5	2017		41	VESP	AV	A	4
22	TR-2.22_2017	5	31	2017	47		VESP	AV	A	8
22	TR-2.22_2017	5	31	2017		44	VESP	AV	A	2
22	TR-3.22_2017	6	27	2017	46		VESP	AV	A	4
22	TR-3.22_2017	6	27	2017		44	VESP	AV	A	1
24	TR-1.24_2017	5	24	2017	45		VESP	AV	A	6
24	TR-1.24_2017	5	24	2017		35	VESP	AV	A	1
24	TR-2.24_2017	6	15	2017	42		VESP	AV	A	4
24	TR-2.24_2017	6	15	2017		47	VESP	AV	A	2
24	TR-3.24_2017	6	20	2017	44		VESP	AV	A	12
24	TR-3.24_2017	6	20	2017		47	VESP	AV	A	1
25	TR-1.25_2017	5	5	2017	41		VESP	AV	A	12
25	TR-2.25_2017	5	31	2017	44		VESP	AV	A	4
25	TR-2.25_2017	5	31	2017		47	VESP	AV	A	1
25	TR-3.25_2017	6	27	2017	44		VESP	AV	A	4
25	TR-3.25_2017	6	27	2017		46	VESP	AV	A	1
29	TR-1.29_2017	5	16	2017	42		BRSP	AV	A	4
29	TR-1.29_2017	5	16	2017		41	BRSP	AV	A	2
29	TR-2.29_2017	6	5	2017	47		BRSP	AV	A	3
29	TR-2.29_2017	6	5	2017		42	BRSP	AV	A	2
29	TR-1.29_2017	5	16	2017	42		VESP	AV	A	7
29	TR-1.29_2017	5	16	2017		41	VESP	AV	A	2
29	TR-2.29_2017	6	5	2017	47		VESP	AV	A	3
29	TR-2.29_2017	6	5	2017		42	VESP	AV	A	1
29	TR-3.29_2017	7	7	2017	44		VESP	AV	A	5
30	TR-1.30_2017	5	26	2017	47		BRSP	AV	A	8
30	TR-2.30_2017	6	21	2017	42		BRSP	AV	A	5
30	TR-2.30_2017	6	21	2017		47	BRSP	AV	A	2
30	TR-3.30_2017	7	5	2017	41		BRSP	AV	A	1
30	TR-1.30_2017	5	26	2017		42	VESP	AV	A	2
30	TR-1.30_2017	5	26	2017	47		VESP	AV	A	1
30	TR-2.30_2017	6	21	2017	42		VESP	AV	A	8
30	TR-2.30_2017	6	21	2017		47	VESP	AV	A	1
30	TR-3.30_2017	7	5	2017	41		VESP	AV	A	7
30	TR-3.30_2017	7	5	2017		45	VESP	AV	A	1
31	TR-1.31_2017	5	19	2017	43		BRSP	AV	A	16
31	TR-1.31_2017	5	19	2017		46	BRSP	AV	A	2
31	TR-2.31_2017	6	8	2017	42		BRSP	AV	A	12
31	TR-2.31_2017	6	8	2017		35	BRSP	AV	A	2
31	TR-3.31_2017	7	3	2017	42		BRSP	AV	A	9
31	TR-3.31_2017	7	3	2017		47	BRSP	AV	A	1
31	TR-1.31_2017	5	19	2017	43		VESP	AV	A	18
31	TR-2.31_2017	6	8	2017		35	VESP	AV	A	2
31	TR-2.31_2017	6	8	2017	42		VESP	AV	A	11
31	TR-3.31_2017	7	3	2017	42		VESP	AV	A	9
31	TR-3.31_2017	7	3	2017		47	VESP	AV	A	3
32	TR-1.32_2017	5	24	2017	42		BRSP	AV	A	5
32	TR-2.32_2017	6	12	2017	46		BRSP	AV	A	2
32	TR-1.32_2017	5	24	2017	42		VESP	AV	A	6
32	TR-2.32_2017	6	12	2017	46		VESP	AV	A	2
32	TR-3.32_2017	6	23	2017	35		VESP	AV	A	7
34	TR-1.34_2017	5	6	2017		41	BRSP	AV	A	1
34	TR-2.34_2017	5	31	2017	41		BRSP	AV	A	8
34	TR-3.34_2017	6	30	2017	42		BRSP	AV	A	1
34	TR-1.34_2017	5	6	2017	42		VESP	AV	A	15
34	TR-1.34_2017	5	6	2017		41	VESP	AV	A	8
34	TR-2.34_2017	5	31	2017	41		VESP	AV	A	12
34	TR-2.34_2017	5	31	2017		34	VESP	AV	A	2
34	TR-3.34_2017	6	30	2017	42		VESP	AV	A	15
34	TR-3.34_2017	6	30	2017		44	VESP	AV	A	1
35	TR-1.35_2017	5	30	2017	47		VESP	AV	A	1
35	TR-2.35_2017	6	23	2017	47		VESP	AV	A	3
35	TR-3.35_2017	7	6	2017	44		VESP	AV	A	6
37	TR-1.37_2017	5	16	2017	45		BRSP	AV	A	2
37	TR-1.37_2017	5	16	2017		46	BRSP	AV	A	1
37	TR-2.37_2017	6	8	2017	41		BRSP	AV	A	1
37	TR-3.37_2017	6	26	2017		44	BRSP	AV	A	1
37	TR-1.37_2017	5	16	2017	45		VESP	AV	A	11
37	TR-1.37_2017	5	16	2017		46	VESP	AV	A	2
37	TR-2.37_2017	6	8	2017	41		VESP	AV	A	15
37	TR-2.37_2017	6	8	2017		43	VESP	AV	A	1
37	TR-3.37_2017	6	26	2017	45		VESP	AV	A	11
37	TR-3.37_2017	6	26	2017		44	VESP	AV	A	1
38	TR-1.38_2017	5	19	2017	46		BRSP	AV	A	29
38	TR-1.38_2017	5	19	2017		43	BRSP	AV	A	1
38	TR-2.38_2017	6	9	2017	46		BRSP	AV	A	33
38	TR-2.38_2017	6	9	2017		41	BRSP	AV	A	2
38	TR-3.38_2017	7	3	2017	47		BRSP	AV	A	6
38	TR-1.38_2017	5	19	2017	46		VESP	AV	A	9
38	TR-1.38_2017	5	19	2017		43	VESP	AV	A	1
38	TR-2.38_2017	6	9	2017		41	VESP	AV	A	3
38	TR-2.38_2017	6	9	2017	46		VESP	AV	A	6
38	TR-3.38_2017	7	3	2017	47		VESP	AV	A	8
39	TR-1.39_2017	5	3	2017	41		BRSP	AV	A	12
39	TR-1.39_2017	5	3	2017		35	BRSP	AV	A	2
39	TR-2.39_2017	6	1	2017	46		BRSP	AV	A	40
39	TR-2.39_2017	6	1	2017		45	BRSP	AV	A	2
39	TR-3.39_2017	6	27	2017	43		BRSP	AV	A	30
39	TR-3.39_2017	6	27	2017		35	BRSP	AV	A	1
39	TR-1.39_2017	5	3	2017	41		VESP	AV	A	14
39	TR-1.39_2017	5	3	2017		35	VESP	AV	A	1
39	TR-2.39_2017	6	1	2017	46		VESP	AV	A	9
39	TR-2.39_2017	6	1	2017		45	VESP	AV	A	1
39	TR-3.39_2017	6	27	2017	43		VESP	AV	A	19
39	TR-3.39_2017	6	27	2017		35	VESP	AV	A	4
40	TR-1.40_2017	5	24	2017	44		BRSP	AV	A	8
40	TR-1.40_2017	5	24	2017		47	BRSP	AV	A	5
40	TR-2.40_2017	6	15	2017	41		BRSP	AV	A	11
40	TR-3.40_2017	6	21	2017	47		BRSP	AV	A	2
40	TR-1.40_2017	5	24	2017	44		VESP	AV	A	5
40	TR-2.40_2017	6	15	2017	41		VESP	AV	A	12
40	TR-2.40_2017	6	15	2017		44	VESP	AV	A	1
40	TR-3.40_2017	6	21	2017	47		VESP	AV	A	8
42	TR-1.42_2017	5	24	2017	41		BRSP	AV	A	9
42	TR-1.42_2017	5	24	2017		43	BRSP	AV	A	1
42	TR-2.42_2017	6	16	2017	44		BRSP	AV	A	16
42	TR-2.42_2017	6	16	2017		43	BRSP	AV	A	7
42	TR-3.42_2017	6	22	2017	41		BRSP	AV	A	14
42	TR-1.42_2017	5	24	2017	41		VESP	AV	A	11
42	TR-2.42_2017	6	16	2017	44		VESP	AV	A	12
42	TR-2.42_2017	6	16	2017		43	VESP	AV	A	7
42	TR-3.42_2017	6	22	2017	41		VESP	AV	A	18
45	TR-1.45_2017	5	15	2017	44		VESP	AV	A	2
45	TR-1.45_2017	5	15	2017		42	VESP	AV	A	1
45	TR-2.45_2017	6	6	2017	43		VESP	AV	A	3
45	TR-3.45_2017	6	23	2017	41		VESP	AV	A	11
45	TR-3.45_2017	6	23	2017		42	VESP	AV	A	1
46	TR-2.46_2017	6	15	2017		41	BRSP	AV	A	1
46	TR-1.46_2017	5	30	2017		46	VESP	AV	A	1
46	TR-1.46_2017	5	30	2017	42		VESP	AV	A	4
46	TR-2.46_2017	6	15	2017	44		VESP	AV	A	9
46	TR-2.46_2017	6	15	2017		41	VESP	AV	A	3
46	TR-3.46_2017	6	28	2017	45		VESP	AV	A	6
46	TR-3.46_2017	6	28	2017		43	VESP	AV	A	1
50	TR-1.50_2017	5	22	2017	47		BRSP	AV	A	16
50	TR-1.50_2017	5	22	2017		43	BRSP	AV	A	3
50	TR-2.50_2017	6	19	2017		47	BRSP	AV	A	3
50	TR-2.50_2017	6	19	2017	45		BRSP	AV	A	7
50	TR-3.50_2017	7	7	2017	44		BRSP	AV	A	5
50	TR-3.50_2017	7	7	2017		42	BRSP	AV	A	1
50	TR-1.50_2017	5	22	2017	47		VESP	AV	A	6
50	TR-2.50_2017	6	19	2017	45		VESP	AV	A	8
50	TR-2.50_2017	6	19	2017		47	VESP	AV	A	2
50	TR-3.50_2017	7	7	2017	44		VESP	AV	A	8
52	TR-1.52_2017	5	3	2017	35		BRSP	AV	A	2
52	TR-2.52_2017	6	1	2017	45		BRSP	AV	A	19
52	TR-2.52_2017	6	1	2017		46	BRSP	AV	A	1
52	TR-3.52_2017	6	22	2017	45		BRSP	AV	A	14
52	TR-3.52_2017	6	22	2017		41	BRSP	AV	A	2
52	TR-1.52_2017	5	3	2017	35		VESP	AV	A	11
52	TR-2.52_2017	6	1	2017	45		VESP	AV	A	4
52	TR-3.52_2017	6	22	2017	45		VESP	AV	A	10
52	TR-3.52_2017	6	22	2017		41	VESP	AV	A	2
53	TR-1.53_2017	5	3	2017	42		BRSP	AV	A	2
53	TR-1.53_2017	5	3	2017		43	BRSP	AV	A	2
53	TR-2.53_2017	6	1	2017	44		BRSP	AV	A	1
53	TR-3.53_2017	6	23	2017	44		BRSP	AV	A	3
53	TR-1.53_2017	5	3	2017	42		VESP	AV	A	6
53	TR-1.53_2017	5	3	2017		43	VESP	AV	A	3
53	TR-2.53_2017	6	1	2017		42	VESP	AV	A	1
53	TR-2.53_2017	6	1	2017	44		VESP	AV	A	4
53	TR-3.53_2017	6	23	2017	44		VESP	AV	A	8
53	TR-3.53_2017	6	23	2017		35	VESP	AV	A	4
57	TR-1.57_2017	5	20	2017	44		BRSP	AV	A	11
57	TR-1.57_2017	5	20	2017		45	BRSP	AV	A	3
57	TR-2.57_2017	6	8	2017	43		BRSP	AV	A	29
57	TR-2.57_2017	6	8	2017		41	BRSP	AV	A	2
57	TR-3.57_2017	7	1	2017	47		BRSP	AV	A	15
57	TR-1.57_2017	5	20	2017	44		VESP	AV	A	8
57	TR-1.57_2017	5	20	2017		45	VESP	AV	A	3
57	TR-2.57_2017	6	8	2017	43		VESP	AV	A	11
57	TR-2.57_2017	6	8	2017		41	VESP	AV	A	1
57	TR-3.57_2017	7	1	2017	47		VESP	AV	A	11
58	TR-1.58_2017	5	5	2017	41		BRSP	AV	A	1
58	TR-1.58_2017	5	5	2017	41		VESP	AV	A	5
58	TR-2.58_2017	5	31	2017	44		VESP	AV	A	2
58	TR-2.58_2017	5	31	2017		47	VESP	AV	A	2
58	TR-3.58_2017	6	27	2017	44		VESP	AV	A	7
62	TR-1.62_2017	5	16	2017	41		BRSP	AV	A	13
62	TR-2.62_2017	6	5	2017	42		BRSP	AV	A	6
62	TR-2.62_2017	6	5	2017		47	BRSP	AV	A	5
62	TR-3.62_2017	6	19	2017	47		BRSP	AV	A	26
62	TR-3.62_2017	6	19	2017		45	BRSP	AV	A	2
62	TR-1.62_2017	5	16	2017	41		VESP	AV	A	16
62	TR-2.62_2017	6	5	2017	42		VESP	AV	A	9
62	TR-2.62_2017	6	5	2017		47	VESP	AV	A	2
62	TR-3.62_2017	6	19	2017		45	VESP	AV	A	2
62	TR-3.62_2017	6	19	2017	47		VESP	AV	A	9
65	TR-1.65_2017	5	4	2017		41	BRSP	AV	A	1
65	TR-2.65_2017	5	30	2017	45		BRSP	AV	A	1
65	TR-2.65_2017	5	30	2017		41	BRSP	AV	A	1
65	TR-3.65_2017	6	21	2017	35		BRSP	AV	A	11
65	TR-3.65_2017	6	21	2017		41	BRSP	AV	A	2
65	TR-1.65_2017	5	4	2017	43		VESP	AV	A	5
65	TR-1.65_2017	5	4	2017		41	VESP	AV	A	1
65	TR-2.65_2017	5	30	2017	45		VESP	AV	A	2
65	TR-3.65_2017	6	21	2017	35		VESP	AV	A	7
65	TR-3.65_2017	6	21	2017		41	VESP	AV	A	1
66	TR-1.66_2017	5	19	2017	44		BRSP	AV	A	11
66	TR-1.66_2017	5	19	2017		47	BRSP	AV	A	3
66	TR-2.66_2017	6	16	2017	41		BRSP	AV	A	12
66	TR-2.66_2017	6	16	2017		47	BRSP	AV	A	2
66	TR-3.66_2017	7	7	2017	42		BRSP	AV	A	6
66	TR-3.66_2017	7	7	2017		44	BRSP	AV	A	1
66	TR-1.66_2017	5	19	2017	44		VESP	AV	A	8
66	TR-1.66_2017	5	19	2017		47	VESP	AV	A	1
66	TR-2.66_2017	6	16	2017	41		VESP	AV	A	8
66	TR-2.66_2017	6	16	2017		47	VESP	AV	A	1
66	TR-3.66_2017	7	7	2017	42		VESP	AV	A	10
69	TR-1.69_2017	5	23	2017	45		BRSP	AV	A	10
69	TR-1.69_2017	5	23	2017		47	BRSP	AV	A	1
69	TR-2.69_2017	6	9	2017	41		BRSP	AV	A	14
69	TR-3.69_2017	7	3	2017	47		BRSP	AV	A	7
69	TR-1.69_2017	5	23	2017	45		VESP	AV	A	12
69	TR-1.69_2017	5	23	2017		47	VESP	AV	A	2
69	TR-2.69_2017	6	9	2017	41		VESP	AV	A	9
69	TR-2.69_2017	6	9	2017		46	VESP	AV	A	1
69	TR-3.69_2017	7	3	2017	47		VESP	AV	A	5
70	TR-2.70_2017	6	8	2017	35		VESP	AV	A	2
75	TR-1.75_2017	5	4	2017	35		BRSP	AV	A	8
75	TR-2.75_2017	6	8	2017	44		BRSP	AV	A	7
75	TR-2.75_2017	6	8	2017		46	BRSP	AV	A	8
75	TR-3.75_2017	6	28	2017	35		BRSP	AV	A	12
75	TR-1.75_2017	5	4	2017	35		VESP	AV	A	11
75	TR-2.75_2017	6	8	2017	44		VESP	AV	A	5
75	TR-3.75_2017	6	28	2017	35		VESP	AV	A	11
75	TR-3.75_2017	6	28	2017		6	VESP	AV	A	1
76	TR-1.76_2017	5	26	2017	41		VESP	AV	A	4
76	TR-2.76_2017	6	20	2017	44		VESP	AV	A	3
76	TR-2.76_2017	6	20	2017		47	VESP	AV	A	1
76	TR-3.76_2017	6	28	2017	43		VESP	AV	A	3
79	TR-1.79_2017	6	6	2017	45		VESP	AV	A	1
79	TR-1.79_2017	6	6	2017		46	VESP	AV	A	1
79	TR-2.79_2017	6	15	2017	45		VESP	AV	A	2
79	TR-2.79_2017	6	15	2017		43	VESP	AV	A	2
79	TR-3.79_2017	7	5	2017	43		VESP	AV	A	2
82	TR-1.82_2017	5	26	2017	42		BRSP	AV	A	4
82	TR-1.82_2017	5	26	2017		47	BRSP	AV	A	1
82	TR-2.82_2017	6	7	2017	42		BRSP	AV	A	5
82	TR-3.82_2017	6	30	2017	46		BRSP	AV	A	2
82	TR-3.82_2017	6	30	2017		47	BRSP	AV	A	1
82	TR-1.82_2017	5	26	2017	42		VESP	AV	A	5
82	TR-1.82_2017	5	26	2017		47	VESP	AV	A	3
82	TR-2.82_2017	6	7	2017		44	VESP	AV	A	1
82	TR-2.82_2017	6	7	2017	42		VESP	AV	A	9
82	TR-3.82_2017	6	30	2017	46		VESP	AV	A	24
82	TR-3.82_2017	6	30	2017		47	VESP	AV	A	1
87	TR-1.87_2017	5	29	2017	42		BRSP	AV	A	7
87	TR-1.87_2017	5	29	2017		45	BRSP	AV	A	4
87	TR-2.87_2017	6	23	2017	42		BRSP	AV	A	10
87	TR-2.87_2017	6	23	2017		41	BRSP	AV	A	3
87	TR-3.87_2017	7	8	2017	41		BRSP	AV	A	8
87	TR-1.87_2017	5	29	2017	42		VESP	AV	A	3
87	TR-2.87_2017	6	23	2017	42		VESP	AV	A	10
87	TR-2.87_2017	6	23	2017		41	VESP	AV	A	3
87	TR-3.87_2017	7	8	2017	41		VESP	AV	A	11
87	TR-3.87_2017	7	8	2017		42	VESP	AV	A	1
88	TR-1.88_2017	5	15	2017	43		BRSP	AV	A	20
88	TR-1.88_2017	5	15	2017		45	BRSP	AV	A	2
88	TR-2.88_2017	6	15	2017	41		BRSP	AV	A	10
88	TR-3.88_2017	6	30	2017	44		BRSP	AV	A	6
88	TR-3.88_2017	6	30	2017		42	BRSP	AV	A	1
88	TR-1.88_2017	5	15	2017	43		VESP	AV	A	7
88	TR-2.88_2017	6	15	2017	41		VESP	AV	A	1
88	TR-2.88_2017	6	15	2017		44	VESP	AV	A	1
88	TR-3.88_2017	6	30	2017	44		VESP	AV	A	1
89	TR-1.89_2017	5	30	2017	43		VESP	AV	A	2
89	TR-2.89_2017	6	16	2017	47		VESP	AV	A	3
89	TR-3.89_2017	7	3	2017	44		VESP	AV	A	3
90	TR-1.90_2017	5	29	2017	45		BRSP	AV	A	16
90	TR-1.90_2017	5	29	2017		42	BRSP	AV	A	1
90	TR-2.90_2017	6	15	2017	35		BRSP	AV	A	15
90	TR-2.90_2017	6	15	2017		46	BRSP	AV	A	2
90	TR-3.90_2017	7	3	2017	44		BRSP	AV	A	4
90	TR-3.90_2017	7	3	2017		45	BRSP	AV	A	1
90	TR-1.90_2017	5	29	2017	45		VESP	AV	A	4
90	TR-1.90_2017	5	29	2017		42	VESP	AV	A	1
90	TR-2.90_2017	6	15	2017	35		VESP	AV	A	15
90	TR-3.90_2017	7	3	2017	44		VESP	AV	A	8
90	TR-3.90_2017	7	3	2017		45	VESP	AV	A	1
92	TR-1.92_2017	5	23	2017	46		BRSP	AV	A	19
92	TR-1.92_2017	5	23	2017		45	BRSP	AV	A	3
92	TR-2.92_2017	6	15	2017	46		BRSP	AV	A	16
92	TR-2.92_2017	6	15	2017		35	BRSP	AV	A	1
92	TR-3.92_2017	7	6	2017		41	BRSP	AV	A	2
92	TR-3.92_2017	7	6	2017	46		BRSP	AV	A	8
92	TR-1.92_2017	5	23	2017	46		VESP	AV	A	8
92	TR-1.92_2017	5	23	2017		45	VESP	AV	A	3
92	TR-2.92_2017	6	15	2017	46		VESP	AV	A	15
92	TR-2.92_2017	6	15	2017		35	VESP	AV	A	2
92	TR-3.92_2017	7	6	2017		41	VESP	AV	A	1
92	TR-3.92_2017	7	6	2017	46		VESP	AV	A	15
93	TR-1.93_2017	5	12	2017	43		BRSP	AV	A	23
93	TR-2.93_2017	6	6	2017	42		BRSP	AV	A	19
93	TR-2.93_2017	6	6	2017		41	BRSP	AV	A	6
93	TR-3.93_2017	6	24	2017	47		BRSP	AV	A	11
93	TR-3.93_2017	6	24	2017		42	BRSP	AV	A	1
93	TR-1.93_2017	5	12	2017	43		VESP	AV	A	19
93	TR-2.93_2017	6	6	2017	42		VESP	AV	A	7
93	TR-2.93_2017	6	6	2017		41	VESP	AV	A	2
93	TR-3.93_2017	6	24	2017	47		VESP	AV	A	11
93	TR-3.93_2017	6	24	2017		42	VESP	AV	A	1
96	TR-1.96_2017	5	19	2017	45		BRSP	AV	A	3
96	TR-1.96_2017	5	19	2017		42	BRSP	AV	A	3
96	TR-2.96_2017	6	5	2017	45		BRSP	AV	A	6
96	TR-2.96_2017	6	5	2017		44	BRSP	AV	A	3
96	TR-3.96_2017	7	6	2017	41		BRSP	AV	A	16
96	TR-3.96_2017	7	6	2017		46	BRSP	AV	A	1
96	TR-1.96_2017	5	19	2017	45		VESP	AV	A	5
96	TR-1.96_2017	5	19	2017		42	VESP	AV	A	3
96	TR-2.96_2017	6	5	2017	45		VESP	AV	A	5
96	TR-3.96_2017	7	6	2017	41		VESP	AV	A	10
96	TR-3.96_2017	7	6	2017		46	VESP	AV	A	1
100	TR-1.100_2017	5	26	2017	43		VESP	AV	A	2
100	TR-1.100_2017	5	26	2017		46	VESP	AV	A	1
101	TR-1.101_2017	5	19	2017	42		BRSP	AV	A	13
101	TR-1.101_2017	5	19	2017		45	BRSP	AV	A	1
101	TR-2.101_2017	6	7	2017	43		BRSP	AV	A	28
101	TR-2.101_2017	6	7	2017		46	BRSP	AV	A	2
101	TR-3.101_2017	7	6	2017	41		BRSP	AV	A	17
101	TR-3.101_2017	7	6	2017		46	BRSP	AV	A	1
101	TR-1.101_2017	5	19	2017	42		VESP	AV	A	13
101	TR-1.101_2017	5	19	2017		45	VESP	AV	A	1
101	TR-1.101_2017	5	19	2017		45	VESP	AV	A	1
101	TR-2.101_2017	6	7	2017	43		VESP	AV	A	5
101	TR-2.101_2017	6	7	2017		46	VESP	AV	A	1
101	TR-3.101_2017	7	6	2017	41		VESP	AV	A	4
103	TR-1.103_2017	5	15	2017	41		BRSP	AV	A	4
103	TR-1.103_2017	5	15	2017		46	BRSP	AV	A	1
103	TR-2.103_2017	6	7	2017	44		BRSP	AV	A	1
103	TR-3.103_2017	7	7	2017	35		BRSP	AV	A	3
103	TR-3.103_2017	7	7	2017		41	BRSP	AV	A	2
103	TR-1.103_2017	5	15	2017	41		VESP	AV	A	16
103	TR-2.103_2017	6	7	2017	44		VESP	AV	A	9
103	TR-3.103_2017	7	7	2017	35		VESP	AV	A	14
103	TR-3.103_2017	7	7	2017		41	VESP	AV	A	4
104	TR-1.104_2017	5	16	2017	43		BRSP	AV	A	2
104	TR-2.104_2017	6	12	2017	42		BRSP	AV	A	2
104	TR-2.104_2017	6	12	2017		44	BRSP	AV	A	1
104	TR-3.104_2017	6	24	2017	47		BRSP	AV	A	4
104	TR-1.104_2017	5	16	2017	43		VESP	AV	A	4
104	TR-2.104_2017	6	12	2017	42		VESP	AV	A	2
104	TR-3.104_2017	6	24	2017	47		VESP	AV	A	7
104	TR-3.104_2017	6	24	2017		42	VESP	AV	A	1
106	TR-3.106_2017	6	29	2017	42		VESP	AV	A	1
107	TR-1.107_2017	5	16	2017	44		VESP	AV	A	3
107	TR-2.107_2017	6	9	2017	35		VESP	AV	A	6
107	TR-2.107_2017	6	9	2017		47	VESP	AV	A	1
107	TR-3.107_2017	6	24	2017	42		VESP	AV	A	5
107	TR-3.107_2017	6	24	2017		47	VESP	AV	A	1
112	TR-1.112_2017	5	23	2017	44		VESP	AV	A	1
112	TR-1.112_2017	5	23	2017		41	VESP	AV	A	1
112	TR-2.112_2017	6	21	2017	44		VESP	AV	A	1
112	TR-3.112_2017	6	29	2017	45		VESP	AV	A	1
114	TR-1.114_2017	5	6	2017	43		VESP	AV	A	16
114	TR-1.114_2017	5	6	2017		41	VESP	AV	A	5
114	TR-2.114_2017	6	1	2017	42		VESP	AV	A	4
114	TR-3.114_2017	6	30	2017	41		VESP	AV	A	7
114	TR-3.114_2017	6	30	2017		43	VESP	AV	A	2
117	TR-2.117_2017	6	6	2017	43		BRSP	AV	A	1
117	TR-3.117_2017	6	21	2017	41		BRSP	AV	A	4
117	TR-2.117_2017	6	6	2017	43		VESP	AV	A	5
117	TR-3.117_2017	6	21	2017	41		VESP	AV	A	5
117	TR-3.117_2017	6	21	2017		35	VESP	AV	A	1
120	TR-1.120_2017	5	22	2017	44		BRSP	AV	A	17
120	TR-1.120_2017	5	22	2017		46	BRSP	AV	A	12
120	TR-2.120_2017	6	9	2017	44		BRSP	AV	A	15
120	TR-2.120_2017	6	9	2017		45	BRSP	AV	A	4
120	TR-3.120_2017	6	30	2017	45		BRSP	AV	A	32
120	TR-3.120_2017	6	30	2017		35	BRSP	AV	A	2
120	TR-1.120_2017	5	22	2017	44		VESP	AV	A	5
120	TR-1.120_2017	5	22	2017		46	VESP	AV	A	3
120	TR-2.120_2017	6	9	2017	44		VESP	AV	A	10
120	TR-3.120_2017	6	30	2017	45		VESP	AV	A	6
120	TR-3.120_2017	6	30	2017		35	VESP	AV	A	3
121	TR-2.121_2017	6	19	2017	44		BRSP	AV	A	4
121	TR-2.121_2017	6	19	2017		46	BRSP	AV	A	1
121	TR-3.121_2017	6	22	2017	47		BRSP	AV	A	5
121	TR-3.121_2017	6	22	2017		43	BRSP	AV	A	1
121	TR-1.121_2017	5	26	2017	46		VESP	AV	A	3
121	TR-1.121_2017	5	26	2017		43	VESP	AV	A	1
121	TR-2.121_2017	6	19	2017	44		VESP	AV	A	14
121	TR-3.121_2017	6	22	2017	47		VESP	AV	A	9
122	TR-1.122_2017	6	1	2017	43		BRSP	AV	A	11
122	TR-2.122_2017	6	20	2017	41		BRSP	AV	A	6
122	TR-2.122_2017	6	20	2017		42	BRSP	AV	A	1
122	TR-3.122_2017	7	8	2017	44		BRSP	AV	A	3
122	TR-3.122_2017	7	8	2017		47	BRSP	AV	A	1
122	TR-1.122_2017	6	1	2017	43		VESP	AV	A	4
122	TR-1.122_2017	6	1	2017		35	VESP	AV	A	1
122	TR-1.122_2017	6	1	2017		35	VESP	AV	A	1
122	TR-2.122_2017	6	20	2017	41		VESP	AV	A	10
122	TR-3.122_2017	7	8	2017	44		VESP	AV	A	9
122	TR-3.122_2017	7	8	2017		47	VESP	AV	A	1
123	TR-1.123_2017	6	6	2017	46		VESP	AV	A	3
123	TR-2.123_2017	6	15	2017	45		VESP	AV	A	2
123	TR-2.123_2017	6	15	2017		43	VESP	AV	A	1
123	TR-3.123_2017	7	1	2017	46		VESP	AV	A	8
127	TR_1.127_2017	5	23	2017	43		BRSP	AV	A	13
127	TR_1.127_2017	5	23	2017		35	BRSP	AV	A	3
127	TR-2.127_2017	6	6	2017	41		BRSP	AV	A	17
127	TR-3.127_2017	6	30	2017	35		BRSP	AV	A	18
127	TR-3.127_2017	6	30	2017		45	BRSP	AV	A	2
127	TR_1.127_2017	5	23	2017	43		VESP	AV	A	1
127	TR_1.127_2017	5	23	2017		35	VESP	AV	A	1
127	TR-2.127_2017	6	6	2017	41		VESP	AV	A	5
127	TR-3.127_2017	6	30	2017	35		VESP	AV	A	10
127	TR-3.127_2017	6	30	2017		45	VESP	AV	A	1
128	TR-2.128_2017	6	5	2017	41		BRSP	AV	A	15
128	TR-2.128_2017	6	5	2017		43	BRSP	AV	A	1
128	TR-1.128_2017	5	12	2017		42	BRSP	AV	A	2
128	TR-3.128_2017	6	30	2017	47		BRSP	AV	A	9
128	TR-3.128_2017	6	30	2017		46	BRSP	AV	A	3
128	TR-2.128_2017	6	5	2017	41		VESP	AV	A	8
128	TR-2.128_2017	6	5	2017		43	VESP	AV	A	1
128	TR-1.128_2017	5	12	2017	45		VESP	AV	A	9
128	TR-1.128_2017	5	12	2017		42	VESP	AV	A	1
128	TR-3.128_2017	6	30	2017	47		VESP	AV	A	4
130	TR-1.130_2017	5	12	2017	46		VESP	AV	A	4
130	TR-1.130_2017	5	12	2017		41	VESP	AV	A	4
130	TR-3.130_2017	6	22	2017	43		VESP	AV	A	3
130	TR-3.130_2017	6	22	2017		47	VESP	AV	A	1
131	TR-2.131_2017	5	31	2017	35		BRSP	AV	A	1
131	TR-1.131_2017	5	11	2017	41		VESP	AV	A	4
131	TR-2.131_2017	5	31	2017	35		VESP	AV	A	2
131	TR-3.131_2017	6	20	2017	45		VESP	AV	A	2
132	TR-1.132_2017	5	26	2017	44		BRSP	AV	A	17
132	TR-1.132_2017	5	26	2017		35	BRSP	AV	A	1
132	TR-2.132_2017	6	9	2017	44		BRSP	AV	A	10
132	TR-3.132_2017	6	30	2017	45		BRSP	AV	A	20
132	TR-3.132_2017	6	30	2017		35	BRSP	AV	A	2
132	TR-1.132_2017	5	26	2017	44		VESP	AV	A	7
132	TR-1.132_2017	5	26	2017		35	VESP	AV	A	1
132	TR-2.132_2017	6	9	2017	44		VESP	AV	A	11
132	TR-3.132_2017	6	30	2017	45		VESP	AV	A	16
133	TR-1.133_2017	5	29	2017	44		BRSP	AV	A	4
133	TR-1.133_2017	5	29	2017		41	BRSP	AV	A	3
133	TR-2.133_2017	6	19	2017	46		BRSP	AV	A	7
133	TR-3.133_2017	7	2	2017	47		BRSP	AV	A	3
133	TR-3.133_2017	7	2	2017		46	BRSP	AV	A	1
133	TR-1.133_2017	5	29	2017	44		VESP	AV	A	11
133	TR-1.133_2017	5	29	2017		41	VESP	AV	A	5
133	TR-2.133_2017	6	19	2017	46		VESP	AV	A	11
133	TR-3.133_2017	7	2	2017	47		VESP	AV	A	10
143	TR-1.143_2017	5	20	2017	46		VESP	AV	A	1
143	TR-2.143_2017	6	15	2017		43	VESP	AV	A	1
144	TR-1.144_2017	5	11	2017	43		VESP	AV	A	1
144	TR-1.144_2017	5	11	2017		41	VESP	AV	A	2
144	TR-3.144_2017	6	20	2017		45	VESP	AV	A	1
144	TR-3.144_2017	6	20	2017	46		VESP	AV	A	2
145	TR-1.145_2017	5	12	2017	42		BRSP	AV	A	7
145	TR-1.145_2017	5	12	2017		45	BRSP	AV	A	4
145	TR-2.145_2017	6	5	2017	43		BRSP	AV	A	9
145	TR-3.145_2017	6	30	2017	46		BRSP	AV	A	7
145	TR-3.145_2017	6	30	2017		47	BRSP	AV	A	1
145	TR-1.145_2017	5	12	2017	42		VESP	AV	A	18
145	TR-1.145_2017	5	12	2017		45	VESP	AV	A	4
145	TR-2.145_2017	6	5	2017	43		VESP	AV	A	3
145	TR-2.145_2017	6	5	2017		41	VESP	AV	A	1
145	TR-3.145_2017	6	30	2017	46		VESP	AV	A	9
145	TR-3.145_2017	6	30	2017		47	VESP	AV	A	3
146	TR-1.146_2017	5	4	2017	41		VESP	AV	A	6
146	TR-2.146_2017	5	30	2017	46		VESP	AV	A	4
146	TR-2.146_2017	5	30	2017		42	VESP	AV	A	1
146	TR-3.146_2017	6	21	2017	43		VESP	AV	A	4
146	TR-3.146_2017	6	21	2017		46	VESP	AV	A	1
147	TR-1.147_2017	5	14	2017	41		BRSP	AV	A	16
147	TR-2.147_2017	5	31	2017	46		BRSP	AV	A	18
147	TR-2.147_2017	5	31	2017		43	BRSP	AV	A	1
147	TR-3.147_2017	6	30	2017	43		BRSP	AV	A	26
147	TR-3.147_2017	6	30	2017		41	BRSP	AV	A	3
147	TR-1.147_2017	5	14	2017	41		VESP	AV	A	11
147	TR-2.147_2017	5	31	2017	46		VESP	AV	A	4
147	TR-2.147_2017	5	31	2017		43	VESP	AV	A	2
147	TR-3.147_2017	6	30	2017	43		VESP	AV	A	16
147	TR-3.147_2017	6	30	2017		41	VESP	AV	A	1
151	TR-1.151_2017	6	7	2017	41		BRSP	AV	A	19
151	TR-1.151_2017	6	7	2017		45	BRSP	AV	A	3
151	TR-2.151_2017	6	19	2017	46		BRSP	AV	A	14
151	TR-2.151_2017	6	19	2017		44	BRSP	AV	A	1
151	TR-3.151_2017	7	2	2017		47	BRSP	AV	A	2
151	TR-3.151_2017	7	2	2017	46		BRSP	AV	A	23
151	TR-1.151_2017	6	7	2017	41		VESP	AV	A	8
151	TR-1.151_2017	6	7	2017		45	VESP	AV	A	2
151	TR-2.151_2017	6	19	2017	46		VESP	AV	A	10
151	TR-2.151_2017	6	19	2017		44	VESP	AV	A	5
151	TR-3.151_2017	7	2	2017	46		VESP	AV	A	12
151	TR-3.151_2017	7	2	2017		47	VESP	AV	A	4
152	TR-1.152_2017	5	26	2017	35		BRSP	AV	A	8
152	TR-2.152_2017	6	9	2017	45		BRSP	AV	A	11
152	TR-3.152_2017	7	8	2017	42		BRSP	AV	A	4
152	TR-3.152_2017	7	8	2017		41	BRSP	AV	A	2
152	TR-1.152_2017	5	26	2017	35		VESP	AV	A	5
152	TR-1.152_2017	5	26	2017		44	VESP	AV	A	1
152	TR-2.152_2017	6	9	2017	45		VESP	AV	A	14
152	TR-3.152_2017	7	8	2017	42		VESP	AV	A	8
152	TR-3.152_2017	7	8	2017		41	VESP	AV	A	3
153	TR-1.153_2017	5	12	2017	44		BRSP	AV	A	13
153	TR-1.153_2017	5	12	2017		43	BRSP	AV	A	5
153	TR-2.153_2017	6	6	2017	41		BRSP	AV	A	16
153	TR-2.153_2017	6	6	2017		42	BRSP	AV	A	1
153	TR-3.153_2017	7	6	2017	44		BRSP	AV	A	7
153	TR-3.153_2017	7	6	2017		45	BRSP	AV	A	1
153	TR-1.153_2017	5	12	2017	44		VESP	AV	A	9
153	TR-1.153_2017	5	12	2017		43	VESP	AV	A	6
153	TR-2.153_2017	6	6	2017	41		VESP	AV	A	6
153	TR-3.153_2017	7	6	2017	44		VESP	AV	A	10
153	TR-3.153_2017	7	6	2017		45	VESP	AV	A	2
1	TR-1.1_2018	5	9	2018	49		BRSP	AV	A	4
1	TR-1.1_2018	5	9	2018		43	BRSP	AV	A	3
1	TR-2.1_2018	6	6	2018	53		BRSP	AV	A	3
1	TR-2.1_2018	6	6	2018		52	BRSP	AV	A	3
1	TR-3.1_2018	6	26	2018	51		BRSP	AV	A	13
1	TR-1.1_2018	5	9	2018	49		VESP	AV	A	5
1	TR-1.1_2018	5	9	2018		43	VESP	AV	A	3
1	TR-2.1_2018	6	6	2018	53		VESP	AV	A	2
1	TR-2.1_2018	6	6	2018		52	VESP	AV	A	2
1	TR-3.1_2018	6	26	2018	51		VESP	AV	A	7
2	TR-1.2_2018	5	15	2018	49		BRSP	AV	A	2
2	TR-2.2_2018	6	20	2018	53		BRSP	AV	A	1
2	TR-2.2_2018	6	20	2018		51	BRSP	AV	A	2
2	TR-3.2_2018	6	26	2018	48		BRSP	AV	A	2
2	TR-3.2_2018	6	26	2018		49	BRSP	AV	A	2
2	TR-1.2_2018	5	15	2018	49		VESP	AV	A	15
2	TR-1.2_2018	5	15	2018		48	VESP	AV	A	4
2	TR-2.2_2018	6	20	2018	53		VESP	AV	A	8
2	TR-2.2_2018	6	20	2018		51	VESP	AV	A	1
2	TR-3.2_2018	6	26	2018	48		VESP	AV	A	7
2	TR-3.2_2018	6	26	2018		49	VESP	AV	A	1
3	TR-1.3_2018	5	17	2018	52		BRSP	AV	A	6
3	TR-1.3_2018	5	17	2018		35	BRSP	AV	A	2
3	TR-2.3_2018	6	13	2018	43		BRSP	AV	A	9
3	TR-3.3_2018	7	2	2018	48		BRSP	AV	A	9
3	TR-1.3_2018	5	17	2018	52		VESP	AV	A	8
3	TR-1.3_2018	5	17	2018		35	VESP	AV	A	3
3	TR-2.3_2018	6	13	2018	43		VESP	AV	A	4
3	TR-2.3_2018	6	13	2018		50	VESP	AV	A	1
3	TR-3.3_2018	7	2	2018	48		VESP	AV	A	5
5	TR_1.5_2018	5	22	2018	53		VESP	AV	A	2
6	TR-1.6_2018	5	16	2018	48		BRSP	AV	A	16
6	TR-1.6_2018	5	16	2018		35	BRSP	AV	A	4
6	TR-2.6_2018	6	6	2018	52		BRSP	AV	A	8
6	TR-2.6_2018	6	6	2018		53	BRSP	AV	A	4
6	TR-3.6_2018	7	2	2018	49		BRSP	AV	A	18
6	TR-3.6_2018	7	2	2018		35	BRSP	AV	A	1
6	TR-1.6_2018	5	16	2018	48		VESP	AV	A	8
6	TR-1.6_2018	5	16	2018		35	VESP	AV	A	1
6	TR-2.6_2018	6	6	2018	52		VESP	AV	A	6
6	TR-3.6_2018	7	2	2018	49		VESP	AV	A	10
6	TR-3.6_2018	7	2	2018		35	VESP	AV	A	1
8	TR-1.8_2018	5	16	2018	50		VESP	AV	A	7
8	TR-2.8_2018	6	12	2018	51		VESP	AV	A	3
8	TR-2.8_2018	6	12	2018		43	VESP	AV	A	1
8	TR-3.8_2018	6	28	2018	55		VESP	AV	A	7
10	TR-1.10_2018	5	15	2018	51		BRSP	AV	A	7
10	TR-1.10_2018	5	15	2018		43	BRSP	AV	A	1
10	TR-2.10_2018	6	3	2018	53		BRSP	AV	A	7
10	TR-2.10_2018	6	3	2018		48	BRSP	AV	A	1
10	TR-3.10_2018	7	2	2018	43		BRSP	AV	A	6
10	TR-3.10_2018	7	2	2018		50	BRSP	AV	A	1
10	TR-1.10_2018	5	15	2018	51		VESP	AV	A	13
10	TR-2.10_2018	6	3	2018	53		VESP	AV	A	6
10	TR-3.10_2018	7	2	2018	43		VESP	AV	A	3
11	TR-1.11_2018	5	13	2018	48		BRSP	AV	A	30
11	TR-2.11_2018	5	31	2018	51		BRSP	AV	A	1
11	TR-1.11_2018	5	13	2018	48		VESP	AV	A	2
11	TR-1.11_2018	5	13	2018		50	VESP	AV	A	4
11	TR-3.11_2018	6	21	2018	51		VESP	AV	A	3
12	TR-1.12_2018	5	15	2018	43		BRSP	AV	A	15
12	TR-1.12_2018	5	15	2018		51	BRSP	AV	A	1
12	TR-2.12_2018	6	3	2018	48		BRSP	AV	A	5
12	TR-2.12_2018	6	3	2018		53	BRSP	AV	A	1
12	TR-3.12_2018	7	2	2018		43	BRSP	AV	A	3
12	TR-3.12_2018	7	2	2018	50		BRSP	AV	A	8
12	TR-1.12_2018	5	15	2018	43		VESP	AV	A	9
12	TR-1.12_2018	5	15	2018		51	VESP	AV	A	1
12	TR-2.12_2018	6	3	2018	48		VESP	AV	A	6
12	TR-2.12_2018	6	3	2018		53	VESP	AV	A	3
12	TR-3.12_2018	7	2	2018		43	VESP	AV	A	3
12	TR-3.12_2018	7	2	2018	50		VESP	AV	A	6
15	TR-1.15_2018	5	17	2018	50		BRSP	AV	A	1
15	TR-2.15_2018	6	7	2018	50		BRSP	AV	A	3
15	TR-3.15_2018	6	22	2018	50		BRSP	AV	A	2
15	TR-1.15_2018	5	17	2018		43	VESP	AV	A	5
15	TR-1.15_2018	5	17	2018	50		VESP	AV	A	16
15	TR-2.15_2018	6	7	2018	50		VESP	AV	A	7
15	TR-3.15_2018	6	22	2018		51	VESP	AV	A	5
15	TR-3.15_2018	6	22	2018	50		VESP	AV	A	4
19	TR-1.19_2018	5	17	2018	43		BRSP	AV	A	3
19	TR-2.19_2018	6	5	2018	35		BRSP	AV	A	3
19	TR-3.19_2018	6	22	2018	51		BRSP	AV	A	1
19	TR-1.19_2018	5	17	2018	43		VESP	AV	A	16
19	TR-1.19_2018	5	17	2018		50	VESP	AV	A	1
19	TR-2.19_2018	6	5	2018	35		VESP	AV	A	6
19	TR-2.19_2018	6	5	2018		52	VESP	AV	A	1
19	TR-3.19_2018	6	22	2018		50	VESP	AV	A	2
19	TR-3.19_2018	6	22	2018	51		VESP	AV	A	9
22	TR-3.22_2018	6	26	2018		12	BRSP	AV	A	1
22	TR-1.22_2018	5	24	2018	51		VESP	AV	A	2
22	TR-1.22_2018	5	24	2018		50	VESP	AV	A	1
22	TR-2.22_2018	6	21	2018	48		VESP	AV	A	4
22	TR-3.22_2018	6	26	2018	54		VESP	AV	A	2
24	TR-1.24_2018	5	15	2018		48	VESP	AV	A	1
24	TR-1.24_2018	5	15	2018	49		VESP	AV	A	6
24	TR-2.24_2018	6	8	2018	49		VESP	AV	A	3
24	TR-3.24_2018	6	26	2018	49		VESP	AV	A	3
25	TR-1.25_2018	5	24	2018	50		VESP	AV	A	4
25	TR-2.25_2018	6	21	2018	51		VESP	AV	A	5
25	TR-3.25_2018	6	26	2018	12		VESP	AV	A	2
29	TR-1.29_2018	5	16	2018		51	BRSP	AV	A	1
29	TR-2.29_2018	6	3	2018	48		BRSP	AV	A	4
29	TR-3.29_2018	7	2	2018	43		BRSP	AV	A	4
29	TR-1.29_2018	5	16	2018	48		VESP	AV	A	4
29	TR-1.29_2018	5	16	2018		51	VESP	AV	A	1
29	TR-2.29_2018	6	3	2018	48		VESP	AV	A	5
29	TR-3.29_2018	7	2	2018		50	VESP	AV	A	1
29	TR-3.29_2018	7	2	2018	43		VESP	AV	A	2
30	TR-1.30_2018	5	16	2018	43		BRSP	AV	A	1
30	TR-2.30_2018	6	13	2018		49	BRSP	AV	A	1
30	TR-3.30_2018	7	8	2018	54		BRSP	AV	A	5
30	TR-1.30_2018	5	16	2018	43		VESP	AV	A	8
30	TR-2.30_2018	6	13	2018	48		VESP	AV	A	4
30	TR-2.30_2018	6	13	2018		49	VESP	AV	A	2
30	TR-3.30_2018	7	8	2018	54		VESP	AV	A	3
31	TR-1.31_2018	5	20	2018	48		BRSP	AV	A	12
31	TR-1.31_2018	5	20	2018		50	BRSP	AV	A	2
31	TR-2.31_2018	6	14	2018	48		BRSP	AV	A	13
31	TR-2.31_2018	6	14	2018		49	BRSP	AV	A	5
31	TR-3.31_2018	7	2	2018	54		BRSP	AV	A	11
31	TR-3.31_2018	7	2	2018		48	BRSP	AV	A	1
31	TR-1.31_2018	5	20	2018	48		VESP	AV	A	7
31	TR-2.31_2018	6	14	2018		49	VESP	AV	A	1
31	TR-2.31_2018	6	14	2018	48		VESP	AV	A	1
31	TR-3.31_2018	7	2	2018	54		VESP	AV	A	6
31	TR-3.31_2018	7	2	2018		48	VESP	AV	A	2
32	TR-1.32_2018	5	21	2018	49		BRSP	AV	A	1
32	TR-1.32_2018	5	21	2018		48	BRSP	AV	A	2
32	TR-2.32_2018	6	14	2018	51		BRSP	AV	A	3
32	TR-3.32_2018	6	28	2018	55		BRSP	AV	A	1
32	TR-1.32_2018	5	21	2018	49		VESP	AV	A	4
32	TR-2.32_2018	6	14	2018	51		VESP	AV	A	1
32	TR-3.32_2018	6	28	2018	55		VESP	AV	A	2
32	TR-3.32_2018	6	28	2018		49	VESP	AV	A	1
34	TR-1.34_2018	5	22	2018		51	BRSP	AV	A	2
34	TR-1.34_2018	5	22	2018	52		BRSP	AV	A	1
34	TR-3.34_2018	7	2	2018	35		BRSP	AV	A	9
34	TR-3.34_2018	7	2	2018		49	BRSP	AV	A	1
34	TR-1.34_2018	5	22	2018		51	VESP	AV	A	1
34	TR-1.34_2018	5	22	2018	52		VESP	AV	A	7
34	TR-2.34_2018	6	8	2018	48		VESP	AV	A	5
34	TR-2.34_2018	6	8	2018		43	VESP	AV	A	2
34	TR-3.34_2018	7	2	2018	35		VESP	AV	A	4
34	TR-3.34_2018	7	2	2018		49	VESP	AV	A	2
35	TR_1.35_2018	5	25	2018	51		VESP	AV	A	2
35	TR-3.35_2018	6	27	2018	51		VESP	AV	A	1
37	TR-1.37_2018	5	17	2018	43		BRSP	AV	A	6
37	TR-2.37_2018	6	7	2018	52		BRSP	AV	A	3
37	TR-2.37_2018	6	7	2018		50	BRSP	AV	A	1
37	TR-3.37_2018	6	27	2018	50		BRSP	AV	A	2
37	TR-3.37_2018	6	27	2018		35	BRSP	AV	A	1
37	TR-1.37_2018	5	17	2018	43		VESP	AV	A	13
37	TR-2.37_2018	6	7	2018	52		VESP	AV	A	4
37	TR-2.37_2018	6	7	2018		50	VESP	AV	A	1
37	TR-3.37_2018	6	27	2018	50		VESP	AV	A	12
37	TR-3.37_2018	6	27	2018		35	VESP	AV	A	2
38	TR-1.38_2018	5	20	2018	50		BRSP	AV	A	14
38	TR-1.38_2018	5	20	2018		48	BRSP	AV	A	2
38	TR-2.38_2018	6	14	2018	49		BRSP	AV	A	9
38	TR-2.38_2018	6	14	2018		48	BRSP	AV	A	1
38	TR-3.38_2018	7	2	2018	48		BRSP	AV	A	6
38	TR-3.38_2018	7	2	2018		54	BRSP	AV	A	1
38	TR-1.38_2018	5	20	2018	50		VESP	AV	A	4
38	TR-1.38_2018	5	20	2018		48	VESP	AV	A	1
38	TR-2.38_2018	6	14	2018	49		VESP	AV	A	4
38	TR-3.38_2018	7	2	2018	48		VESP	AV	A	11
38	TR-3.38_2018	7	2	2018		54	VESP	AV	A	1
39	TR-1.39_2018	5	26	2018	49		BRSP	AV	A	7
39	TR-1.39_2018	5	26	2018		50	BRSP	AV	A	1
39	TR-2.39_2018	6	14	2018	43		BRSP	AV	A	21
39	TR-2.39_2018	6	14	2018		52	BRSP	AV	A	2
39	TR-3.39_2018	6	27	2018	52		BRSP	AV	A	10
39	TR-3.39_2018	6	27	2018		55	BRSP	AV	A	2
39	TR-1.39_2018	5	26	2018	49		VESP	AV	A	7
39	TR-1.39_2018	5	26	2018		50	VESP	AV	A	2
39	TR-2.39_2018	6	14	2018	43		VESP	AV	A	7
39	TR-3.39_2018	6	27	2018	52		VESP	AV	A	3
39	TR-3.39_2018	6	27	2018		55	VESP	AV	A	1
40	TR-1.40_2018	5	21	2018	43		BRSP	AV	A	20
40	TR-1.40_2018	5	21	2018		50	BRSP	AV	A	1
40	TR-2.40_2018	6	12	2018	50		BRSP	AV	A	5
40	TR-2.40_2018	6	12	2018		53	BRSP	AV	A	1
40	TR-3.40_2018	6	30	2018	49		BRSP	AV	A	4
40	TR-3.40_2018	6	30	2018		54	BRSP	AV	A	2
40	TR-1.40_2018	5	21	2018	43		VESP	AV	A	11
40	TR-3.40_2018	6	30	2018	49		VESP	AV	A	5
42	TR-2.42_2018	6	7	2018	48		BRSP	AV	A	9
42	TR-2.42_2018	6	7	2018		51	BRSP	AV	A	1
42	TR-3.42_2018	7	7	2018	52		BRSP	AV	A	6
42	TR-3.42_2018	7	7	2018		54	BRSP	AV	A	1
42	TR-2.42_2018	6	7	2018	48		VESP	AV	A	8
42	TR-3.42_2018	7	7	2018	52		VESP	AV	A	6
42	TR-3.42_2018	7	7	2018		54	VESP	AV	A	2
45	TR-1.45_2018	5	16	2018		50	VESP	AV	A	1
45	TR-1.45_2018	5	16	2018	49		VESP	AV	A	9
45	TR-2.45_2018	6	12	2018	43		VESP	AV	A	6
45	TR-3.45_2018	6	30	2018	51		VESP	AV	A	5
46	TR-2.46_2018	6	30	2018	54		BRSP	AV	A	2
46	TR-1.46_2018	5	24	2018	53		VESP	AV	A	3
46	TR-1.46_2018	5	24	2018		49	VESP	AV	A	3
46	TR-2.46_2018	6	30	2018	54		VESP	AV	A	2
46	TR-2.46_2018	6	30	2018		49	VESP	AV	A	1
50	TR-1.50_2018	5	15	2018		43	BRSP	AV	A	4
50	TR-1.50_2018	5	15	2018	51		BRSP	AV	A	14
50	TR-2.50_2018	6	26	2018		51	BRSP	AV	A	2
50	TR-2.50_2018	6	26	2018	55		BRSP	AV	A	5
50	TR-3.50_2018	7	7	2018	53		BRSP	AV	A	10
50	TR-3.50_2018	7	7	2018		48	BRSP	AV	A	1
50	TR-1.50_2018	5	15	2018	51		VESP	AV	A	15
50	TR-1.50_2018	5	15	2018		43	VESP	AV	A	1
50	TR-2.50_2018	6	26	2018		51	VESP	AV	A	2
50	TR-2.50_2018	6	26	2018	55		VESP	AV	A	4
50	TR-3.50_2018	7	7	2018	53		VESP	AV	A	8
50	TR-3.50_2018	7	7	2018		48	VESP	AV	A	2
52	TR-2.52_2018	6	7	2018	51		BRSP	AV	A	6
52	TR-2.52_2018	6	7	2018		48	BRSP	AV	A	1
52	TR-3.52_2018	7	7	2018	54		BRSP	AV	A	3
52	TR-2.52_2018	6	7	2018	51		VESP	AV	A	4
52	TR-2.52_2018	6	7	2018		48	VESP	AV	A	2
52	TR-3.52_2018	7	7	2018	54		VESP	AV	A	5
52	TR-3.52_2018	7	7	2018		52	VESP	AV	A	1
53	TR-1.53_2018	5	21	2018	48		BRSP	AV	A	5
53	TR-1.53_2018	5	21	2018		49	BRSP	AV	A	1
53	TR-2.53_2018	6	11	2018	53		BRSP	AV	A	5
53	TR-2.53_2018	6	11	2018		49	BRSP	AV	A	4
53	TR-3.53_2018	6	22	2018	49		BRSP	AV	A	1
53	TR-3.53_2018	6	22	2018		43	BRSP	AV	A	2
53	TR-1.53_2018	5	21	2018	48		VESP	AV	A	3
53	TR-2.53_2018	6	11	2018	53		VESP	AV	A	2
53	TR-3.53_2018	6	22	2018	49		VESP	AV	A	3
53	TR-3.53_2018	6	22	2018		43	VESP	AV	A	2
57	TR-1.57_2018	5	15	2018	48		BRSP	AV	A	12
57	TR-1.57_2018	5	15	2018		49	BRSP	AV	A	5
57	TR-2.57_2018	6	5	2018	52		BRSP	AV	A	5
57	TR-2.57_2018	6	5	2018		35	BRSP	AV	A	3
57	TR-3.57_2018	6	25	2018	43		BRSP	AV	A	10
57	TR-1.57_2018	5	15	2018	48		VESP	AV	A	6
57	TR-1.57_2018	5	15	2018		49	VESP	AV	A	4
57	TR-2.57_2018	6	5	2018	52		VESP	AV	A	6
57	TR-2.57_2018	6	5	2018		35	VESP	AV	A	4
57	TR-3.57_2018	6	25	2018	43		VESP	AV	A	11
58	TR-2.58_2018	6	13	2018	49		BRSP	AV	A	3
58	TR-3.58_2018	7	6	2018	43		BRSP	AV	A	1
58	TR-1.58_2018	5	16	2018	52		VESP	AV	A	8
58	TR-1.58_2018	5	16	2018		43	VESP	AV	A	3
58	TR-2.58_2018	6	13	2018		48	VESP	AV	A	1
58	TR-3.58_2018	7	6	2018	43		VESP	AV	A	7
58	TR-3.58_2018	7	6	2018		53	VESP	AV	A	1
62	TR-1.62_2018	5	9	2018	43		BRSP	AV	A	12
62	TR-2.62_2018	5	31	2018	53		BRSP	AV	A	13
62	TR-2.62_2018	5	31	2018		43	BRSP	AV	A	5
62	TR-3.62_2018	6	27	2018	50		BRSP	AV	A	6
62	TR-3.62_2018	6	27	2018		35	BRSP	AV	A	1
62	TR-1.62_2018	5	9	2018	43		VESP	AV	A	10
62	TR-1.62_2018	5	9	2018		49	VESP	AV	A	3
62	TR-2.62_2018	5	31	2018		43	VESP	AV	A	1
62	TR-2.62_2018	5	31	2018	53		VESP	AV	A	1
62	TR-3.62_2018	6	27	2018	50		VESP	AV	A	5
62	TR-3.62_2018	6	27	2018		35	VESP	AV	A	1
65	TR-1.65_2018	5	20	2018	51		BRSP	AV	A	1
65	TR-2.65_2018	6	9	2018	50		BRSP	AV	A	1
65	TR-2.65_2018	6	9	2018		48	BRSP	AV	A	1
65	TR-3.65_2018	6	28	2018		53	BRSP	AV	A	2
65	TR-3.65_2018	6	28	2018	54		BRSP	AV	A	4
65	TR-1.65_2018	5	20	2018	51		VESP	AV	A	6
65	TR-1.65_2018	5	20	2018		49	VESP	AV	A	1
65	TR-2.65_2018	6	9	2018	50		VESP	AV	A	7
65	TR-2.65_2018	6	9	2018		48	VESP	AV	A	1
65	TR-3.65_2018	6	28	2018	54		VESP	AV	A	4
65	TR-3.65_2018	6	28	2018		53	VESP	AV	A	1
66	TR-1.66_2018	5	9	2018	43		BRSP	AV	A	4
66	TR-1.66_2018	5	9	2018		49	BRSP	AV	A	2
66	TR-2.66_2018	6	9	2018		43	BRSP	AV	A	1
66	TR-2.66_2018	6	9	2018	51		BRSP	AV	A	11
66	TR-3.66_2018	7	7	2018	48		BRSP	AV	A	5
66	TR-1.66_2018	5	9	2018	43		VESP	AV	A	9
66	TR-1.66_2018	5	9	2018		49	VESP	AV	A	4
66	TR-2.66_2018	6	9	2018	51		VESP	AV	A	15
66	TR-3.66_2018	7	7	2018	48		VESP	AV	A	12
66	TR-3.66_2018	7	7	2018		53	VESP	AV	A	1
69	TR-1.69_2018	5	17	2018	35		BRSP	AV	A	6
69	TR-1.69_2018	5	17	2018		52	BRSP	AV	A	2
69	TR-3.69_2018	7	7	2018	52		BRSP	AV	A	3
69	TR-1.69_2018	5	17	2018	35		VESP	AV	A	11
69	TR-1.69_2018	5	17	2018		52	VESP	AV	A	1
69	TR-3.69_2018	7	7	2018	52		VESP	AV	A	3
70	TR-3.70_2018	6	21	2018	53		VESP	AV	A	2
75	TR-1.75_2018	5	17	2018	51		BRSP	AV	A	16
75	TR-1.75_2018	5	17	2018		48	BRSP	AV	A	1
75	TR-2.75_2018	6	9	2018	43		BRSP	AV	A	10
75	TR-3.75_2018	6	27	2018	35		BRSP	AV	A	8
75	TR-3.75_2018	6	27	2018		50	BRSP	AV	A	1
75	TR-1.75_2018	5	17	2018	51		VESP	AV	A	10
75	TR-1.75_2018	5	17	2018		48	VESP	AV	A	2
75	TR-2.75_2018	6	9	2018	43		VESP	AV	A	11
75	TR-3.75_2018	6	27	2018	35		VESP	AV	A	9
76	TR-1.76_2018	5	22	2018	43		VESP	AV	A	3
76	TR-3.76_2018	7	8	2018	51		VESP	AV	A	2
79	TR-1.79_2018	5	30	2018	53		VESP	AV	A	1
79	TR-2.79_2018	6	11	2018	52		VESP	AV	A	1
79	TR-3.79_2018	6	27	2018	12		VESP	AV	A	1
82	TR-1.82_2018	5	16	2018	51		BRSP	AV	A	8
82	TR-2.82_2018	6	13	2018	52		BRSP	AV	A	3
82	TR-3.82_2018	6	28	2018	50		BRSP	AV	A	6
82	TR-1.82_2018	5	16	2018		12	VESP	AV	A	1
82	TR-1.82_2018	5	16	2018	51		VESP	AV	A	8
82	TR-2.82_2018	6	13	2018		51	VESP	AV	A	1
82	TR-2.82_2018	6	13	2018	52		VESP	AV	A	5
82	TR-3.82_2018	6	28	2018	50		VESP	AV	A	12
87	TR-1.87_2018	5	30	2018	49		BRSP	AV	A	9
87	TR-2.87_2018	6	21	2018	50		BRSP	AV	A	4
87	TR-3.87_2018	7	7	2018	51		BRSP	AV	A	8
87	TR-1.87_2018	5	30	2018	49		VESP	AV	A	3
87	TR-1.87_2018	5	30	2018		52	VESP	AV	A	1
87	TR-2.87_2018	6	21	2018	50		VESP	AV	A	12
87	TR-2.87_2018	6	21	2018		53	VESP	AV	A	2
87	TR-3.87_2018	7	7	2018	51		VESP	AV	A	6
88	TR-1.88_2018	5	13	2018	50		BRSP	AV	A	5
88	TR-2.88_2018	6	7	2018	49		BRSP	AV	A	6
88	TR-2.88_2018	6	7	2018		53	BRSP	AV	A	1
88	TR-1.88_2018	5	13	2018		48	VESP	AV	A	3
88	TR-1.88_2018	5	13	2018	50		VESP	AV	A	3
88	TR-2.88_2018	6	7	2018	49		VESP	AV	A	2
89	TR-1.89_2018	5	13	2018	43		BRSP	AV	A	1
89	TR-2.89_2018	6	4	2018		43	BRSP	AV	A	1
89	TR-2.89_2018	6	4	2018	49		BRSP	AV	A	2
89	TR-1.89_2018	5	13	2018	43		VESP	AV	A	2
89	TR-2.89_2018	6	4	2018		43	VESP	AV	A	1
89	TR-3.89_2018	6	28	2018	54		VESP	AV	A	1
90	TR-1.90_2018	5	26	2018	53		BRSP	AV	A	4
90	TR-1.90_2018	5	26	2018		48	BRSP	AV	A	3
90	TR-2.90_2018	6	13	2018	50		BRSP	AV	A	8
90	TR-2.90_2018	6	13	2018		43	BRSP	AV	A	4
90	TR-3.90_2018	6	27	2018	54		BRSP	AV	A	12
90	TR-1.90_2018	5	26	2018	53		VESP	AV	A	6
90	TR-1.90_2018	5	26	2018		48	VESP	AV	A	2
90	TR-2.90_2018	6	13	2018	50		VESP	AV	A	8
90	TR-2.90_2018	6	13	2018		43	VESP	AV	A	3
90	TR-3.90_2018	6	27	2018		48	VESP	AV	A	2
90	TR-3.90_2018	6	27	2018	54		VESP	AV	A	9
92	TR-1.92_2018	5	8	2018		49	BRSP	AV	A	4
92	TR-2.92_2018	6	12	2018	48		BRSP	AV	A	4
92	TR-2.92_2018	6	12	2018		35	BRSP	AV	A	1
92	TR-3.92_2018	6	27	2018	55		BRSP	AV	A	9
92	TR-3.92_2018	6	27	2018		52	BRSP	AV	A	2
92	TR-1.92_2018	5	8	2018		49	VESP	AV	A	8
92	TR-1.92_2018	5	8	2018	50		VESP	AV	A	6
92	TR-2.92_2018	6	12	2018	48		VESP	AV	A	6
92	TR-2.92_2018	6	12	2018		35	VESP	AV	A	2
92	TR-3.92_2018	6	27	2018	55		VESP	AV	A	9
92	TR-3.92_2018	6	27	2018		52	VESP	AV	A	1
93	TR-1.93_2018	5	8	2018		50	BRSP	AV	A	1
93	TR-1.93_2018	5	8	2018	49		BRSP	AV	A	4
93	TR-2.93_2018	5	31	2018	50		BRSP	AV	A	7
93	TR-2.93_2018	5	31	2018		52	BRSP	AV	A	1
93	TR-3.93_2018	6	25	2018	35		BRSP	AV	A	9
93	TR-3.93_2018	6	25	2018		12	BRSP	AV	A	3
93	TR-1.93_2018	5	8	2018	49		VESP	AV	A	6
93	TR-2.93_2018	5	31	2018	50		VESP	AV	A	3
93	TR-2.93_2018	5	31	2018		52	VESP	AV	A	1
93	TR-3.93_2018	6	25	2018	35		VESP	AV	A	3
96	TR-1.96_2018	5	27	2018	50		BRSP	AV	A	5
96	TR-2.96_2018	6	13	2018	35		BRSP	AV	A	10
96	TR-2.96_2018	6	13	2018		4	BRSP	AV	A	3
96	TR-3.96_2018	6	27	2018		54	BRSP	AV	A	1
96	TR-3.96_2018	6	27	2018	48		BRSP	AV	A	13
96	TR-1.96_2018	5	27	2018	50		VESP	AV	A	6
96	TR-2.96_2018	6	13	2018	35		VESP	AV	A	3
96	TR-2.96_2018	6	13	2018		4	VESP	AV	A	5
96	TR-3.96_2018	6	27	2018		54	VESP	AV	A	1
96	TR-3.96_2018	6	27	2018	48		VESP	AV	A	9
100	TR-1.100_2018	5	8	2018	43		VESP	AV	A	1
101	TR-1.101_2018	5	30	2018	52		BRSP	AV	A	17
101	TR-1.101_2018	5	30	2018		49	BRSP	AV	A	3
101	TR-2.101_2018	6	13	2018	4		BRSP	AV	A	15
101	TR-2.101_2018	6	13	2018		35	BRSP	AV	A	3
101	TR-3.101_2018	6	27	2018		48	BRSP	AV	A	2
101	TR-3.101_2018	6	27	2018	54		BRSP	AV	A	17
101	TR-1.101_2018	5	30	2018	52		VESP	AV	A	7
101	TR-2.101_2018	6	13	2018	4		VESP	AV	A	15
101	TR-2.101_2018	6	13	2018		35	VESP	AV	A	1
101	TR-3.101_2018	6	27	2018	54		VESP	AV	A	4
103	TR-1.103_2018	5	17	2018	49		BRSP	AV	A	3
103	TR-2.103_2018	6	13	2018	51		BRSP	AV	A	3
103	TR-3.103_2018	6	28	2018	49		BRSP	AV	A	7
103	TR-3.103_2018	6	28	2018		55	BRSP	AV	A	1
103	TR-1.103_2018	5	17	2018	49		VESP	AV	A	3
103	TR-1.103_2018	5	17	2018		12	VESP	AV	A	1
103	TR-2.103_2018	6	13	2018		52	VESP	AV	A	2
103	TR-2.103_2018	6	13	2018	51		VESP	AV	A	8
103	TR-3.103_2018	6	28	2018	49		VESP	AV	A	9
104	TR-2.104_2018	5	31	2018	52		BRSP	AV	A	3
104	TR-3.104_2018	6	21	2018	35		BRSP	AV	A	5
104	TR-3.104_2018	6	21	2018		49	BRSP	AV	A	2
104	TR-1.104_2018	5	9	2018	48		VESP	AV	A	16
104	TR-2.104_2018	5	31	2018	52		VESP	AV	A	6
104	TR-2.104_2018	5	31	2018		50	VESP	AV	A	1
104	TR-3.104_2018	6	21	2018	35		VESP	AV	A	7
104	TR-3.104_2018	6	21	2018		49	VESP	AV	A	1
107	TR-2.107_2018	6	21	2018	49		BRSP	AV	A	1
107	TR-1.107_2018	5	9	2018	50		VESP	AV	A	5
107	TR-1.107_2018	5	9	2018		48	VESP	AV	A	4
107	TR-2.107_2018	6	21	2018	49		VESP	AV	A	1
107	TR-2.107_2018	6	21	2018		35	VESP	AV	A	3
107	TR-3.104_2018	6	21	2018		35	VESP	AV	A	3
107	TR-3.107_2018	7	2	2018	35		VESP	AV	A	3
114	TR-1.114_2018	5	20	2018	49		VESP	AV	A	2
114	TR-2.114_2018	6	9	2018	48		VESP	AV	A	3
114	TR-3.114_2018	6	26	2018	52		VESP	AV	A	5
114	TR-3.114_2018	6	26	2018		50	VESP	AV	A	1
117	TR-1.117_2018	5	13	2018	48		BRSP	AV	A	4
117	TR-2.117_2018	6	7	2018	53		BRSP	AV	A	1
117	TR-1.117_2018	5	13	2018	48		VESP	AV	A	2
117	TR-2.117_2018	6	7	2018	53		VESP	AV	A	3
117	TR-2.117_2018	6	7	2018		49	VESP	AV	A	1
120	TR-1.120_2018	5	9	2018	48		BRSP	AV	A	5
120	TR-2.120_2018	5	31	2018		51	BRSP	AV	A	1
120	TR-2.120_2018	5	31	2018	49		BRSP	AV	A	11
120	TR-3.120_2018	7	8	2018	50		BRSP	AV	A	7
120	TR-3.120_2018	7	8	2018		53	BRSP	AV	A	2
120	TR-1.120_2018	5	9	2018	48		VESP	AV	A	11
120	TR-1.120_2018	5	9	2018		50	VESP	AV	A	2
120	TR-2.120_2018	5	31	2018		51	VESP	AV	A	1
120	TR-2.120_2018	5	31	2018	49		VESP	AV	A	4
120	TR-3.120_2018	7	8	2018	50		VESP	AV	A	7
121	TR-1.121_2018	6	3	2018	43		BRSP	AV	A	5
121	TR-2.121_2018	6	21	2018	12		BRSP	AV	A	4
121	TR-2.121_2018	6	21	2018		52	BRSP	AV	A	1
121	TR-3.121_2018	7	3	2018	54		BRSP	AV	A	3
121	TR-3.121_2018	7	3	2018		48	BRSP	AV	A	1
121	TR-1.121_2018	6	3	2018	43		VESP	AV	A	10
121	TR-1.121_2018	6	3	2018		50	VESP	AV	A	2
121	TR-2.121_2018	6	21	2018	12		VESP	AV	A	3
121	TR-2.121_2018	6	21	2018		52	VESP	AV	A	1
121	TR-3.121_2018	7	3	2018	54		VESP	AV	A	2
121	TR-3.121_2018	7	3	2018		48	VESP	AV	A	1
122	TR-1.122_2018	5	17	2018	12		BRSP	AV	A	12
122	TR-1.122_2018	5	17	2018		49	BRSP	AV	A	2
122	TR-2.122_2018	6	6	2018	48		BRSP	AV	A	4
122	TR-2.122_2018	6	6	2018		50	BRSP	AV	A	2
122	TR-3.122_2018	6	25	2018	49		BRSP	AV	A	22
122	TR-3.122_2018	6	25	2018		50	BRSP	AV	A	1
122	TR-1.122_2018	5	17	2018	12		VESP	AV	A	12
122	TR-1.122_2018	5	17	2018		49	VESP	AV	A	1
122	TR-2.122_2018	6	6	2018	48		VESP	AV	A	7
122	TR-3.122_2018	6	25	2018	49		VESP	AV	A	7
123	TR-1.123_2018	5	15	2018	50		VESP	AV	A	1
123	TR-2.123_2018	6	6	2018	50		VESP	AV	A	2
127	TR-1.127_2018	5	16	2018	35		BRSP	AV	A	5
127	TR-1.127_2018	5	16	2018		48	BRSP	AV	A	3
127	TR-2.127_2018	6	7	2018	35		BRSP	AV	A	7
127	TR-3.127_2018	6	28	2018		52	BRSP	AV	A	1
127	TR-3.127_2018	6	28	2018	51		BRSP	AV	A	13
127	TR-1.127_2018	5	16	2018	35		VESP	AV	A	5
127	TR-2.127_2018	6	7	2018	35		VESP	AV	A	7
127	TR-2.127_2018	6	7	2018		43	VESP	AV	A	1
127	TR-3.127_2018	6	28	2018	51		VESP	AV	A	8
128	TR-1.128_2018	5	16	2018		51	BRSP	AV	A	1
128	TR-1.128_2018	5	16	2018	12		BRSP	AV	A	2
128	TR-2.128_2018	6	13	2018	51		BRSP	AV	A	1
128	TR-3.128_2018	6	28	2018	48		BRSP	AV	A	6
128	TR-1.128_2018	5	16	2018		51	VESP	AV	A	2
128	TR-1.128_2018	5	16	2018	12		VESP	AV	A	7
128	TR-3.128_2018	6	28	2018	48		VESP	AV	A	1
130	TR-2.130_2018	6	20	2018	52		VESP	AV	A	2
130	TR-3.130_2018	7	7	2018		50	VESP	AV	A	1
130	TR-3.130_2018	7	7	2018	51		VESP	AV	A	4
131	TR-2.131_2018	5	26	2018		51	VESP	AV	A	1
131	TR-3.131_2018	6	28	2018		51	VESP	AV	A	1
131	TR-3.131_2018	6	28	2018	52		VESP	AV	A	1
132	TR-1.132_2018	5	21	2018		51	BRSP	AV	A	4
132	TR-1.132_2018	5	21	2018	35		BRSP	AV	A	7
132	TR-2.132_2018	6	9	2018	48		BRSP	AV	A	3
132	TR-3.132_2018	6	28	2018		51	BRSP	AV	A	1
132	TR-3.132_2018	6	28	2018	52		BRSP	AV	A	9
132	TR-1.132_2018	5	21	2018	35		VESP	AV	A	10
132	TR-2.132_2018	6	9	2018	48		VESP	AV	A	8
132	TR-2.132_2018	6	9	2018		50	VESP	AV	A	2
132	TR-3.132_2018	6	28	2018		51	VESP	AV	A	2
132	TR-3.132_2018	6	28	2018	52		VESP	AV	A	6
133	TR-1.133_2018	5	25	2018	48		BRSP	AV	A	3
133	TR-2.133_2018	6	8	2018	52		BRSP	AV	A	3
133	TR-3.133_2018	7	6	2018	51		BRSP	AV	A	5
133	TR-1.133_2018	5	25	2018	48		VESP	AV	A	6
133	TR-1.133_2018	5	25	2018		52	VESP	AV	A	1
133	TR-2.133_2018	6	8	2018	52		VESP	AV	A	4
133	TR-3.133_2018	7	6	2018		52	VESP	AV	A	2
133	TR-3.133_2018	7	6	2018	51		VESP	AV	A	7
142	TR-2.142_2018	6	20	2018	48		VESP	AV	A	1
143	TR-1.143_2018	5	15	2018		50	VESP	AV	A	1
143	TR-2.143_2018	6	6	2018	48		VESP	AV	A	1
144	TR-1.144_2018	5	6	2018	48		VESP	AV	A	2
144	TR-2.144_2018	5	26	2018	51		VESP	AV	A	2
144	TR-3.144_2018	6	27	2018	52		VESP	AV	A	2
145	TR-1.145_2018	5	16	2018		12	BRSP	AV	A	1
145	TR-1.145_2018	5	16	2018	51		BRSP	AV	A	5
145	TR-2.145_2018	6	20	2018	49		BRSP	AV	A	3
145	TR-2.145_2018	6	20	2018		12	BRSP	AV	A	1
145	TR-3.145_2018	6	28	2018	48		BRSP	AV	A	7
145	TR-1.145_2018	5	16	2018	51		VESP	AV	A	4
145	TR-2.145_2018	6	20	2018	49		VESP	AV	A	1
145	TR-2.145_2018	6	20	2018		12	VESP	AV	A	2
145	TR-3.145_2018	6	28	2018	48		VESP	AV	A	4
146	TR-1.146-2018	5	7	2018	48		VESP	AV	A	4
146	TR-1.146-2018	5	7	2018		49	VESP	AV	A	1
146	TR-2.146_2018	5	31	2018	43		VESP	AV	A	4
147	TR-1.147_2018	5	26	2018	48		BRSP	AV	A	10
147	TR-1.147_2018	5	26	2018		53	BRSP	AV	A	4
147	TR-2.147_2018	6	13	2018	35		BRSP	AV	A	20
147	TR-2.147_2018	6	13	2018		4	BRSP	AV	A	5
147	TR-3.147_2018	7	8	2018	52		BRSP	AV	A	18
147	TR-3.147_2018	7	8	2018		48	BRSP	AV	A	1
147	TR-1.147_2018	5	26	2018	48		VESP	AV	A	3
147	TR-2.147_2018	6	13	2018	35		VESP	AV	A	2
147	TR-2.147_2018	6	13	2018		4	VESP	AV	A	1
147	TR-3.147_2018	7	8	2018	52		VESP	AV	A	5
147	TR-3.147_2018	7	8	2018		48	VESP	AV	A	1
149	TR-1.149_2018	5	13	2018	49		VESP	AV	A	1
151	TR-1.151_2018	5	25	2018	52		BRSP	AV	A	6
151	TR-1.151_2018	5	25	2018		48	BRSP	AV	A	1
151	TR-2.151_2018	6	21	2018	52		BRSP	AV	A	16
151	TR-2.151_2018	6	21	2018		12	BRSP	AV	A	3
151	TR-3.151_2018	7	6	2018		51	BRSP	AV	A	1
151	TR-3.151_2018	7	6	2018	52		BRSP	AV	A	4
151	TR-1.151_2018	5	25	2018	52		VESP	AV	A	8
151	TR-1.151_2018	5	25	2018		48	VESP	AV	A	2
151	TR-2.151_2018	6	21	2018		12	VESP	AV	A	1
151	TR-2.151_2018	6	21	2018	52		VESP	AV	A	7
151	TR-3.151_2018	7	6	2018		51	VESP	AV	A	2
151	TR-3.151_2018	7	6	2018	52		VESP	AV	A	6
152	TR-1.152_2018	5	21	2018		35	BRSP	AV	A	1
152	TR-1.152_2018	5	21	2018	51		BRSP	AV	A	9
152	TR-2.152_2018	6	7	2018	43		BRSP	AV	A	12
152	TR-2.152_2018	6	7	2018		35	BRSP	AV	A	3
152	TR-1.152_2018	5	21	2018		35	VESP	AV	A	1
152	TR-1.152_2018	5	21	2018	51		VESP	AV	A	7
152	TR-2.152_2018	6	7	2018	43		VESP	AV	A	6
152	TR-2.152_2018	6	7	2018		35	VESP	AV	A	1
153	TR-1.153_2018	5	8	2018		35	BRSP	AV	A	1
153	TR-1.153_2018	5	8	2018	50		BRSP	AV	A	2
153	TR-2.153_2018	5	31	2018	35		BRSP	AV	A	7
153	TR-2.153_2018	5	31	2018		48	BRSP	AV	A	2
153	TR-3.153_2018	6	25	2018	12		BRSP	AV	A	15
153	TR-3.153_2018	6	25	2018		35	BRSP	AV	A	2
153	TR-1.153_2018	5	8	2018		35	VESP	AV	A	4
153	TR-1.153_2018	5	8	2018	50		VESP	AV	A	3
153	TR-2.153_2018	5	31	2018	35		VESP	AV	A	16
153	TR-2.153_2018	5	31	2018		48	VESP	AV	A	1
153	TR-3.153_2018	6	25	2018	12		VESP	AV	A	3
153	TR-3.153_2018	6	25	2018		35	VESP	AV	A	1
