# Supplementary material for: Density dependence of songbird demographics in grazed sagebrush steppe
Source: PLoS One. 2023 Dec 22;18(12):e0289605. doi: 10.1371/journal.pone.0289605 (PMC10745192; doi:10.1371/journal.pone.0289605)
Supplement: S3 Data — (CSV) [file pone.0289605.s008.csv]

nestid	site	year	species	jdate	dayfound	stage	fate	interval	survive	Monitoring_Visit.	trial	SGI	Max.Clutch	Dens.Sp	Dens.All
BRSP_1_1_16	1	1	BRSP	155	155	INC	1	0	1	0	1	0	4	4.266167958	7.761425191
BRSP_1_1_16	1	1	BRSP	159	155	INC	1	4	1	1	1	0	4	4.266167958	7.761425191
BRSP_1_1_16	1	1	BRSP	162	155	INC	1	3	1	2	1	0	4	4.266167958	7.761425191
BRSP_1_1_16	1	1	BRSP	165	155	NSTL	1	3	1	3	1	0	4	4.266167958	7.761425191
BRSP_1_1_16	1	1	BRSP	168	155	NSTL	1	3	1	4	1	0	4	4.266167958	7.761425191
BRSP_1_1_16	1	1	BRSP	171	155	NSTL	1	3	1	5	1	0	4	4.266167958	7.761425191
BRSP_1_1_16	1	1	BRSP	174	155	FLDG	1	3	1	6	1	0	4	4.266167958	7.761425191
BRSP_1_2_16	1	1	BRSP	155	155	NBLD	0	0	0	0	1	0	4	4.266167958	7.761425191
BRSP_1_2_16	1	1	BRSP	159	155	LAY	0	4	0	1	1	0	4	4.266167958	7.761425191
BRSP_1_2_16	1	1	BRSP	162	155	INC	0	3	0	2	1	0	4	4.266167958	7.761425191
BRSP_1_2_16	1	1	BRSP	165	155	INC	0	3	0	3	1	0	4	4.266167958	7.761425191
BRSP_1_2_16	1	1	BRSP	168	155	INC	0	3	0	4	1	0	4	4.266167958	7.761425191
BRSP_1_2_16	1	1	BRSP	171	155	INC	0	3	0	5	1	0	4	4.266167958	7.761425191
BRSP_1_2_16	1	1	BRSP	174	155	INACT	0	3	0	6	1	0	4	4.266167958	7.761425191
BRSP_1_3_16	1	1	BRSP	162	162	INC	1	0	1	0	1	0	4	4.266167958	7.761425191
BRSP_1_3_16	1	1	BRSP	165	162	NSTL	1	3	1	1	1	0	4	4.266167958	7.761425191
BRSP_1_3_16	1	1	BRSP	168	162	NSTL	1	3	1	2	1	0	4	4.266167958	7.761425191
BRSP_1_3_16	1	1	BRSP	171	162	NSTL	1	3	1	3	1	0	4	4.266167958	7.761425191
BRSP_1_3_16	1	1	BRSP	174	162	FLDG	1	3	1	4	1	0	4	4.266167958	7.761425191
BRSP_1_4_16	1	1	BRSP	165	165	NSTL	1	0	1	0	1	0	4	4.266167958	7.761425191
BRSP_1_4_16	1	1	BRSP	168	165	NSTL	1	3	1	1	1	0	4	4.266167958	7.761425191
BRSP_1_4_16	1	1	BRSP	171	165	NSTL	1	3	1	2	1	0	4	4.266167958	7.761425191
BRSP_1_4_16	1	1	BRSP	174	165	FLDG	1	3	1	3	1	0	4	4.266167958	7.761425191
BRSP_101_1_16	101	1	BRSP	150	150	INC	1	0	1	0	1	1	4	1.796281245	3.451929408
BRSP_101_1_16	101	1	BRSP	153	150	INC	1	3	1	1	1	1	4	1.796281245	3.451929408
BRSP_101_1_16	101	1	BRSP	155	150	INC	1	2	1	2	1	1	4	1.796281245	3.451929408
BRSP_101_1_16	101	1	BRSP	159	150	NSTL	1	4	1	3	1	1	4	1.796281245	3.451929408
BRSP_101_1_16	101	1	BRSP	162	150	NSTL	1	3	1	5	1	1	4	1.796281245	3.451929408
BRSP_101_1_16	101	1	BRSP	166	150	FLDG	1	4	1	6	1	1	4	1.796281245	3.451929408
BRSP_101_2_16	101	1	BRSP	155	155	INC	1	0	1	0	1	1	3	1.796281245	3.451929408
BRSP_101_2_16	101	1	BRSP	159	155	INC	1	4	1	1	1	1	3	1.796281245	3.451929408
BRSP_101_2_16	101	1	BRSP	162	155	INC	1	3	1	2	1	1	3	1.796281245	3.451929408
BRSP_101_2_16	101	1	BRSP	166	155	NSTL	1	4	1	3	1	1	3	1.796281245	3.451929408
BRSP_101_2_16	101	1	BRSP	169	155	NSTL	1	3	1	4	1	1	3	1.796281245	3.451929408
BRSP_101_2_16	101	1	BRSP	172	155	FLDG	1	3	1	5	1	1	3	1.796281245	3.451929408
BRSP_101_3_16	101	1	BRSP	159	159	INC	1	0	1	0	1	1	3	1.796281245	3.451929408
BRSP_101_3_16	101	1	BRSP	162	159	INC	1	3	1	1	1	1	3	1.796281245	3.451929408
BRSP_101_3_16	101	1	BRSP	166	159	INC	1	4	1	2	1	1	3	1.796281245	3.451929408
BRSP_101_3_16	101	1	BRSP	169	159	NSTL	1	3	1	3	1	1	3	1.796281245	3.451929408
BRSP_101_3_16	101	1	BRSP	172	159	NSTL	1	3	1	4	1	1	3	1.796281245	3.451929408
BRSP_101_3_16	101	1	BRSP	175	159	NSTL	1	3	1	5	1	1	3	1.796281245	3.451929408
BRSP_101_3_16	101	1	BRSP	178	159	FLDG	1	3	1	6	1	1	3	1.796281245	3.451929408
BRSP_101_4_16	101	1	BRSP	159	159	INC	0	0	0	0	1	1	3	1.796281245	3.451929408
BRSP_101_4_16	101	1	BRSP	162	159	INC	0	3	0	1	1	1	3	1.796281245	3.451929408
BRSP_101_4_16	101	1	BRSP	166	159	INC	0	4	0	2	1	1	3	1.796281245	3.451929408
BRSP_101_4_16	101	1	BRSP	169	159	INC	0	3	0	3	1	1	3	1.796281245	3.451929408
BRSP_101_4_16	101	1	BRSP	172	159	INC	0	3	0	4	1	1	3	1.796281245	3.451929408
BRSP_101_4_16	101	1	BRSP	175	159	INACT	0	3	0	5	1	1	3	1.796281245	3.451929408
BRSP_104_1_16	104	1	BRSP	175	175	INC	0	0	0	0	1	1	0	1.796281245	1.796281245
BRSP_104_1_16	104	1	BRSP	178	175	INACT	0	3	0	1	1	1	0	1.796281245	1.796281245
BRSP_12_1_16	12	1	BRSP	166	166	NSTL	1	0	1	0	1	0	3	7.584298591	7.584298591
BRSP_12_1_16	12	1	BRSP	169	166	NSTL	1	3	1	1	1	0	3	7.584298591	7.584298591
BRSP_12_1_16	12	1	BRSP	172	166	FLDG	1	3	1	2	1	0	3	7.584298591	7.584298591
BRSP_12_2_16	12	1	BRSP	166	166	INC	0	0	0	0	1	0	4	7.584298591	7.584298591
BRSP_12_2_16	12	1	BRSP	169	166	INC	0	3	0	1	1	0	4	7.584298591	7.584298591
BRSP_12_2_16	12	1	BRSP	172	166	NSTL	0	3	0	2	1	0	4	7.584298591	7.584298591
BRSP_12_2_16	12	1	BRSP	175	166	INACT	0	3	0	3	1	0	4	7.584298591	7.584298591
BRSP_12_3_16	12	1	BRSP	172	172	INC	0	0	0	0	1	0	4	7.584298591	7.584298591
BRSP_12_3_16	12	1	BRSP	175	172	NSTL	0	3	0	1	1	0	4	7.584298591	7.584298591
BRSP_12_3_16	12	1	BRSP	178	172	INACT	0	3	0	2	1	0	4	7.584298591	7.584298591
BRSP_128_1_16	128	1	BRSP	151	151	INC	0	0	0	0	1	1	4	1.796281245	1.796281245
BRSP_128_1_16	128	1	BRSP	154	151	INC	0	3	0	1	1	1	4	1.796281245	1.796281245
BRSP_128_1_16	128	1	BRSP	158	151	INC	0	4	0	2	1	1	4	1.796281245	1.796281245
BRSP_128_1_16	128	1	BRSP	161	151	NSTL	0	3	0	3	1	1	4	1.796281245	1.796281245
BRSP_128_1_16	128	1	BRSP	165	151	INACT	0	4	0	4	1	1	4	1.796281245	1.796281245
BRSP_151_1_16	151	1	BRSP	158	158	INC	0	0	0	0	1	1	3	4.875620523	4.875620523
BRSP_151_1_16	151	1	BRSP	161	158	INC	0	3	0	1	1	1	3	4.875620523	4.875620523
BRSP_151_1_16	151	1	BRSP	173	158	NSTL	0	12	0	2	1	1	3	4.875620523	4.875620523
BRSP_151_1_16	151	1	BRSP	176	158	INACT	0	3	0	3	1	1	3	4.875620523	4.875620523
BRSP_151_2_16	151	1	BRSP	158	158	INC	0	0	0	0	1	1	3	4.875620523	4.875620523
BRSP_151_2_16	151	1	BRSP	161	158	INC	0	3	0	1	1	1	3	4.875620523	4.875620523
BRSP_151_2_16	151	1	BRSP	173	158	NSTL	0	12	0	2	1	1	3	4.875620523	4.875620523
BRSP_151_2_16	151	1	BRSP	176	158	NSTL	0	3	0	3	1	1	3	4.875620523	4.875620523
BRSP_151_2_16	151	1	BRSP	179	158	INACT	0	3	0	4	1	1	3	4.875620523	4.875620523
BRSP_151_3_16	151	1	BRSP	173	173	INC	1	0	1	0	1	1	3	4.875620523	4.875620523
BRSP_151_3_16	151	1	BRSP	176	173	INC	1	3	1	1	1	1	3	4.875620523	4.875620523
BRSP_151_3_16	151	1	BRSP	179	173	NSTL	1	3	1	2	1	1	3	4.875620523	4.875620523
BRSP_151_3_16	151	1	BRSP	182	173	NSTL	1	3	1	3	1	1	3	4.875620523	4.875620523
BRSP_151_3_16	151	1	BRSP	185	173	NSTL	1	3	1	4	1	1	3	4.875620523	4.875620523
BRSP_151_3_16	151	1	BRSP	188	173	NSTL	1	3	1	5	1	1	3	4.875620523	4.875620523
BRSP_151_3_16	151	1	BRSP	191	173	FLDG	1	3	1	6	1	1	3	4.875620523	4.875620523
BRSP_31_1_16	31	1	BRSP	161	161	INC	1	0	1	0	1	0	4	4.875620523	8.021352033
BRSP_31_1_16	31	1	BRSP	165	161	INC	1	4	1	1	1	0	4	4.875620523	8.021352033
BRSP_31_1_16	31	1	BRSP	168	161	INC	1	3	1	2	1	0	4	4.875620523	8.021352033
BRSP_31_1_16	31	1	BRSP	171	161	NSTL	1	3	1	3	1	0	4	4.875620523	8.021352033
BRSP_31_1_16	31	1	BRSP	174	161	NSTL	1	3	1	4	1	0	4	4.875620523	8.021352033
BRSP_31_1_16	31	1	BRSP	178	161	NSTL	1	4	1	5	1	0	4	4.875620523	8.021352033
BRSP_31_1_16	31	1	BRSP	181	161	FLDG	1	3	1	6	1	0	4	4.875620523	8.021352033
BRSP_31_2_16	31	1	BRSP	161	161	INC	0	0	0	0	1	0	4	4.875620523	8.021352033
BRSP_31_2_16	31	1	BRSP	165	161	INC	0	4	0	1	1	0	4	4.875620523	8.021352033
BRSP_31_2_16	31	1	BRSP	168	161	INC	0	3	0	2	1	0	4	4.875620523	8.021352033
BRSP_31_2_16	31	1	BRSP	171	161	INACT	0	3	0	3	1	0	4	4.875620523	8.021352033
BRSP_31_3_16	31	1	BRSP	166	166	INC	1	0	1	0	1	0	4	4.875620523	8.021352033
BRSP_31_3_16	31	1	BRSP	168	166	INC	1	2	1	1	1	0	4	4.875620523	8.021352033
BRSP_31_3_16	31	1	BRSP	171	166	INC	1	3	1	2	1	0	4	4.875620523	8.021352033
BRSP_31_3_16	31	1	BRSP	174	166	NSTL	1	3	1	3	1	0	4	4.875620523	8.021352033
BRSP_31_3_16	31	1	BRSP	178	166	NSTL	1	4	1	4	1	0	4	4.875620523	8.021352033
BRSP_31_3_16	31	1	BRSP	181	166	NSTL	1	3	1	5	1	0	4	4.875620523	8.021352033
BRSP_31_3_16	31	1	BRSP	184	166	FLDG	1	3	1	6	1	0	4	4.875620523	8.021352033
BRSP_31_4_16	31	1	BRSP	184	184	NSTL	0	0	0	0	1	0	3	4.875620523	8.021352033
BRSP_31_4_16	31	1	BRSP	187	184	NSTL	0	3	0	1	1	0	3	4.875620523	8.021352033
BRSP_31_4_16	31	1	BRSP	189	184	INACT	0	2	0	2	1	0	3	4.875620523	8.021352033
BRSP_34_1_16	34	1	BRSP	172	172	INC	0	0	0	0	1	0	3	3.792149296	3.792149296
BRSP_34_1_16	34	1	BRSP	175	172	INC	0	3	0	1	1	0	3	3.792149296	3.792149296
BRSP_34_1_16	34	1	BRSP	178	172	INACT	0	3	0	2	1	0	3	3.792149296	3.792149296
BRSP_38_1_16	38	1	BRSP	149	149	INC	0	0	0	0	1	0	3	3.592562491	3.592562491
BRSP_38_1_16	38	1	BRSP	152	149	INC	0	3	0	1	1	0	3	3.592562491	3.592562491
BRSP_38_1_16	38	1	BRSP	155	149	INC	0	3	0	2	1	0	3	3.592562491	3.592562491
BRSP_38_1_16	38	1	BRSP	159	149	NSTL	0	4	0	3	1	0	3	3.592562491	3.592562491
BRSP_38_1_16	38	1	BRSP	161	149	NSTL	0	2	0	4	1	0	3	3.592562491	3.592562491
BRSP_38_1_16	38	1	BRSP	165	149	INACT	0	4	0	5	1	0	3	3.592562491	3.592562491
BRSP_38_2_16	38	1	BRSP	161	161	INC	1	0	1	0	1	0	4	3.592562491	3.592562491
BRSP_38_2_16	38	1	BRSP	165	161	NSTL	1	4	1	1	1	0	4	3.592562491	3.592562491
BRSP_38_2_16	38	1	BRSP	168	171	NSTL	1	3	1	2	1	0	3	3.592562491	3.592562491
BRSP_38_2_16	38	1	BRSP	171	171	NSTL	1	3	1	3	1	0	3	3.592562491	3.592562491
BRSP_38_2_16	38	1	BRSP	174	171	FLDG	1	3	1	4	1	0	3	3.592562491	3.592562491
BRSP_38_3_16	38	1	BRSP	171	171	NSTL	1	0	1	0	1	0	2	3.592562491	3.592562491
BRSP_38_3_16	38	1	BRSP	177	171	NSTL	1	6	1	2	1	0	2	3.592562491	3.592562491
BRSP_38_3_16	38	1	BRSP	180	171	FLDG	1	3	1	3	1	0	2	3.592562491	3.592562491
BRSP_39_1_16	39	1	BRSP	150	150	INC	1	0	1	0	1	0	4	2.437810262	2.437810262
BRSP_39_1_16	39	1	BRSP	153	144	INC	1	3	1	1	1	0	4	2.437810262	2.437810262
BRSP_39_1_16	39	1	BRSP	155	144	INC	1	2	1	2	1	0	4	2.437810262	2.437810262
BRSP_39_1_16	39	1	BRSP	159	144	INC	1	4	1	3	1	0	4	2.437810262	2.437810262
BRSP_39_1_16	39	1	BRSP	162	144	NSTL	1	3	1	4	1	0	4	2.437810262	2.437810262
BRSP_39_1_16	39	1	BRSP	165	144	NSTL	1	3	1	5	1	0	4	2.437810262	2.437810262
BRSP_39_1_16	39	1	BRSP	168	144	NSTL	1	3	1	6	1	0	4	2.437810262	2.437810262
BRSP_39_1_16	39	1	BRSP	171	144	FLDG	1	3	1	7	1	0	4	2.437810262	2.437810262
BRSP_39_1_16	39	1	BRSP	174	144	FLDG	1	3	1	8	1	0	4	2.437810262	2.437810262
BRSP_40_1_16	40	1	BRSP	170	170	INC	0	0	0	0	1	0	0	2.275289577	5.77054681
BRSP_40_1_16	40	1	BRSP	173	170	INACT	0	3	0	1	1	0	0	2.275289577	5.77054681
BRSP_42_1_16	42	1	BRSP	162	162	NSTL	0	0	0	0	1	0	3	3.792149296	3.792149296
BRSP_42_1_16	42	1	BRSP	165	162	NSTL	0	3	0	1	1	0	3	3.792149296	3.792149296
BRSP_42_1_16	42	1	BRSP	168	162	NSTL	0	3	0	2	1	0	3	3.792149296	3.792149296
BRSP_42_1_16	42	1	BRSP	171	162	INACT	0	3	0	3	1	0	3	3.792149296	3.792149296
BRSP_50_1_16	50	1	BRSP	140	140	INC	1	0	1	0	1	0	4	3.592562491	7.524726878
BRSP_50_1_16	50	1	BRSP	144	140	INC	1	4	1	1	1	0	4	3.592562491	7.524726878
BRSP_50_1_16	50	1	BRSP	147	140	INC	1	3	1	2	1	0	4	3.592562491	7.524726878
BRSP_50_1_16	50	1	BRSP	150	140	NSTL	1	3	1	3	1	0	4	3.592562491	7.524726878
BRSP_50_1_16	50	1	BRSP	153	140	NSTL	1	3	1	4	1	0	4	3.592562491	7.524726878
BRSP_50_1_16	50	1	BRSP	155	140	NSTL	1	2	1	5	1	0	4	3.592562491	7.524726878
BRSP_50_1_16	50	1	BRSP	158	140	NSTL	1	3	1	6	1	0	4	3.592562491	7.524726878
BRSP_50_1_16	50	1	BRSP	161	140	FLDG	1	3	1	7	1	0	4	3.592562491	7.524726878
BRSP_50_2_16	50	1	BRSP	150	150	INC	1	0	1	0	1	0	4	3.592562491	7.524726878
BRSP_50_2_16	50	1	BRSP	153	150	LAY	1	3	1	1	1	0	4	3.592562491	7.524726878
BRSP_50_2_16	50	1	BRSP	155	150	INC	1	2	1	2	1	0	4	3.592562491	7.524726878
BRSP_50_2_16	50	1	BRSP	158	150	INC	1	3	1	3	1	0	4	3.592562491	7.524726878
BRSP_50_2_16	50	1	BRSP	161	150	NSTL	1	3	1	4	1	0	4	3.592562491	7.524726878
BRSP_50_2_16	50	1	BRSP	164	150	NSTL	1	3	1	5	1	0	4	3.592562491	7.524726878
BRSP_50_2_16	50	1	BRSP	166	150	NSTL	1	2	1	6	1	0	4	3.592562491	7.524726878
BRSP_50_2_16	50	1	BRSP	169	150	NSTL	1	3	1	7	1	0	4	3.592562491	7.524726878
BRSP_50_2_16	50	1	BRSP	172	150	FLDG	1	3	1	8	1	0	4	3.592562491	7.524726878
BRSP_50_3_16	50	1	BRSP	150	150	INC	0	0	0	0	1	0	4	3.592562491	7.524726878
BRSP_50_3_16	50	1	BRSP	153	150	INC	0	3	0	1	1	0	4	3.592562491	7.524726878
BRSP_50_3_16	50	1	BRSP	155	150	NBLD	0	2	0	2	1	0	4	3.592562491	7.524726878
BRSP_50_3_16	50	1	BRSP	158	150	INC	0	3	0	3	1	0	4	3.592562491	7.524726878
BRSP_50_3_16	50	1	BRSP	161	150	NSTL	0	3	0	4	1	0	4	3.592562491	7.524726878
BRSP_50_3_16	50	1	BRSP	164	150	NSTL	0	3	0	5	1	0	4	3.592562491	7.524726878
BRSP_50_3_16	50	1	BRSP	166	150	INACT	0	2	0	6	1	0	4	3.592562491	7.524726878
BRSP_50_4_16	50	1	BRSP	153	153	INC	1	0	1	0	1	0	4	3.592562491	7.524726878
BRSP_50_4_16	50	1	BRSP	155	153	INC	1	2	1	1	1	0	4	3.592562491	7.524726878
BRSP_50_4_16	50	1	BRSP	158	153	NSTL	1	3	1	2	1	0	4	3.592562491	7.524726878
BRSP_50_4_16	50	1	BRSP	161	153	NSTL	1	3	1	3	1	0	4	3.592562491	7.524726878
BRSP_50_4_16	50	1	BRSP	166	153	FLDG	1	2	1	4	1	0	4	3.592562491	7.524726878
BRSP_50_4_16	50	1	BRSP	164	153	NSTL	1	3	1	4	1	0	4	3.592562491	7.524726878
BRSP_52_1_16	52	1	BRSP	150	150	INC	1	0	1	0	1	0	3	6.825868732	13.11733175
BRSP_52_1_16	52	1	BRSP	153	150	INC	1	3	1	1	1	0	3	6.825868732	13.11733175
BRSP_52_1_16	52	1	BRSP	155	150	INC	1	2	1	2	1	0	3	6.825868732	13.11733175
BRSP_52_1_16	52	1	BRSP	159	150	NSTL	1	4	1	3	1	0	3	6.825868732	13.11733175
BRSP_52_1_16	52	1	BRSP	162	150	NSTL	1	3	1	4	1	0	3	6.825868732	13.11733175
BRSP_52_1_16	52	1	BRSP	165	150	FLDG	1	3	1	5	1	0	3	6.825868732	13.11733175
BRSP_52_2_16	52	1	BRSP	150	150	INC	1	0	1	0	1	0	3	6.825868732	13.11733175
BRSP_52_2_16	52	1	BRSP	153	150	INC	1	3	1	1	1	0	3	6.825868732	13.11733175
BRSP_52_2_16	52	1	BRSP	155	150	INC	1	2	1	2	1	0	3	6.825868732	13.11733175
BRSP_52_2_16	52	1	BRSP	159	150	INC	1	4	1	3	1	0	3	6.825868732	13.11733175
BRSP_52_2_16	52	1	BRSP	162	150	NSTL	1	3	1	4	1	0	3	6.825868732	13.11733175
BRSP_52_2_16	52	1	BRSP	165	150	NSTL	1	3	1	5	1	0	3	6.825868732	13.11733175
BRSP_52_2_16	52	1	BRSP	168	150	NSTL	1	3	1	6	1	0	3	6.825868732	13.11733175
BRSP_52_2_16	52	1	BRSP	171	150	FLDG	1	3	1	7	1	0	3	6.825868732	13.11733175
BRSP_57_1_16	57	1	BRSP	161	161	INC	1	0	1	0	1	0	4	1.796281245	4.043232324
BRSP_57_1_16	57	1	BRSP	166	161	NSTL	1	5	1	1	1	0	4	1.796281245	4.043232324
BRSP_57_1_16	57	1	BRSP	169	161	NSTL	1	3	1	2	1	0	4	1.796281245	4.043232324
BRSP_57_1_16	57	1	BRSP	172	161	NSTL	1	3	1	3	1	0	4	1.796281245	4.043232324
BRSP_57_1_16	57	1	BRSP	175	161	FLDG	1	3	1	4	1	0	4	1.796281245	4.043232324
BRSP_62_1_16	62	1	BRSP	146	146	NBLD	1	0	1	0	1	0	4	6.825868732	8.923023072
BRSP_62_1_16	62	1	BRSP	149	146	LAY	1	3	1	1	1	0	4	6.825868732	8.923023072
BRSP_62_1_16	62	1	BRSP	152	146	INC	1	3	1	2	1	0	4	6.825868732	8.923023072
BRSP_62_1_16	62	1	BRSP	154	146	INC	1	2	1	3	1	0	4	6.825868732	8.923023072
BRSP_62_1_16	62	1	BRSP	159	146	INC	1	5	1	4	1	0	4	6.825868732	8.923023072
BRSP_62_1_16	62	1	BRSP	162	146	NSTL	1	3	1	5	1	0	4	6.825868732	8.923023072
BRSP_62_1_16	62	1	BRSP	165	146	NSTL	1	3	1	6	1	0	4	6.825868732	8.923023072
BRSP_62_1_16	62	1	BRSP	168	146	FLDG	1	3	1	7	1	0	4	6.825868732	8.923023072
BRSP_62_2_16	62	1	BRSP	155	155	INC	1	0	1	0	1	0	4	6.825868732	8.923023072
BRSP_62_2_16	62	1	BRSP	159	155	NSTL	1	4	1	1	1	0	4	6.825868732	8.923023072
BRSP_62_2_16	62	1	BRSP	162	155	NSTL	1	3	1	2	1	0	4	6.825868732	8.923023072
BRSP_62_2_16	62	1	BRSP	165	155	FLDG	1	3	1	3	1	0	4	6.825868732	8.923023072
BRSP_75_1_16	75	1	BRSP	161	161	INC	1	0	1	0	1	0	3	4.451653521	4.451653521
BRSP_75_1_16	75	1	BRSP	165	161	INC	1	4	1	1	1	0	3	4.451653521	4.451653521
BRSP_75_1_16	75	1	BRSP	168	161	NSTL	1	3	1	2	1	0	3	4.451653521	4.451653521
BRSP_75_1_16	75	1	BRSP	171	161	NSTL	1	3	1	3	1	0	3	4.451653521	4.451653521
BRSP_75_1_16	75	1	BRSP	174	161	NSTL	1	3	1	4	1	0	3	4.451653521	4.451653521
BRSP_75_1_16	75	1	BRSP	177	161	FLDG	1	3	1	5	1	0	3	4.451653521	4.451653521
BRSP_75_2_16	75	1	BRSP	161	161	NSTL	1	0	1	0	1	0	4	4.451653521	4.451653521
BRSP_75_2_16	75	1	BRSP	165	161	NSTL	1	4	1	1	1	0	4	4.451653521	4.451653521
BRSP_75_2_16	75	1	BRSP	168	161	FLDG	1	3	1	2	1	0	4	4.451653521	4.451653521
BRSP_75_3_16	75	1	BRSP	184	184	INC	1	0	1	0	1	0	2	4.451653521	4.451653521
BRSP_75_3_16	75	1	BRSP	187	184	INC	1	3	1	1	1	0	2	4.451653521	4.451653521
BRSP_75_3_16	75	1	BRSP	190	184	NSTL	1	3	1	2	1	0	2	4.451653521	4.451653521
BRSP_75_3_16	75	1	BRSP	193	184	NSTL	1	3	1	3	1	0	2	4.451653521	4.451653521
BRSP_75_3_16	75	1	BRSP	195	184	NSTL	1	2	1	4	1	0	2	4.451653521	4.451653521
BRSP_92_1_16	92	1	BRSP	150	150	LAY	1	0	1	0	1	1	4	3.792149296	7.287406529
BRSP_92_1_16	92	1	BRSP	153	152	INC	1	3	1	1	1	1	4	3.792149296	7.287406529
BRSP_92_1_16	92	1	BRSP	155	152	INC	1	2	1	2	1	1	4	3.792149296	7.287406529
BRSP_92_1_16	92	1	BRSP	159	152	INC	1	4	1	3	1	1	4	3.792149296	7.287406529
BRSP_92_1_16	92	1	BRSP	164	152	NSTL	1	5	1	4	1	1	4	3.792149296	7.287406529
BRSP_92_1_16	92	1	BRSP	166	152	NSTL	1	2	1	5	1	1	4	3.792149296	7.287406529
BRSP_92_1_16	92	1	BRSP	169	152	NSTL	1	3	1	6	1	1	4	3.792149296	7.287406529
BRSP_92_1_16	92	1	BRSP	172	152	NSTL	1	3	1	7	1	1	4	3.792149296	7.287406529
BRSP_92_1_16	92	1	BRSP	174	152	FLDG	1	2	1	8	1	1	4	3.792149296	7.287406529
MCLO_112_1_16	112	1	MCLO	143	143	INC	0	0	0	0	1	1	3	6.636959529	6.636959529
MCLO_112_1_16	112	1	MCLO	146	143	INC	0	3	0	1	1	1	3	6.636959529	6.636959529
MCLO_112_1_16	112	1	MCLO	149	143	INACT	0	3	0	2	1	1	3	6.636959529	6.636959529
MCLO_112_2_16	112	1	MCLO	146	146	INC	1	0	1	0	1	1	3	6.636959529	6.636959529
MCLO_112_2_16	112	1	MCLO	149	146	INC	1	3	1	1	1	1	3	6.636959529	6.636959529
MCLO_112_2_16	112	1	MCLO	152	146	INC	1	3	1	2	1	1	3	6.636959529	6.636959529
MCLO_112_2_16	112	1	MCLO	155	146	NSTL	1	3	1	3	1	1	3	6.636959529	6.636959529
MCLO_112_2_16	112	1	MCLO	159	146	NSTL	1	4	1	4	1	1	3	6.636959529	6.636959529
MCLO_112_2_16	112	1	MCLO	162	146	NSTL	1	3	1	5	1	1	3	6.636959529	6.636959529
MCLO_112_2_16	112	1	MCLO	165	146	FLDG	1	3	1	6	1	1	3	6.636959529	6.636959529
MCLO_112_3_16	112	1	MCLO	146	146	INC	0	0	0	0	1	1	3	6.636959529	6.636959529
MCLO_112_3_16	112	1	MCLO	149	146	INC	0	3	0	1	1	1	3	6.636959529	6.636959529
MCLO_112_3_16	112	1	MCLO	152	146	NSTL	0	3	0	2	1	1	3	6.636959529	6.636959529
MCLO_112_3_16	112	1	MCLO	155	146	NSTL	0	3	0	3	1	1	3	6.636959529	6.636959529
MCLO_112_3_16	112	1	MCLO	159	146	NSTL	0	4	0	4	1	1	3	6.636959529	6.636959529
MCLO_112_3_16	112	1	MCLO	162	146	INACT	0	3	0	5	1	1	3	6.636959529	6.636959529
MCLO_112_4_16	112	1	MCLO	162	162	LAY	0	0	0	0	1	1	4	6.636959529	6.636959529
MCLO_112_4_16	112	1	MCLO	165	162	INC	0	3	0	1	1	1	4	6.636959529	6.636959529
MCLO_112_4_16	112	1	MCLO	168	162	INC	0	3	0	2	1	1	4	6.636959529	6.636959529
MCLO_112_4_16	112	1	MCLO	171	162	INACT	0	3	0	3	1	1	4	6.636959529	6.636959529
MCLO_130_1_16	130	1	MCLO	137	137	INC	1	0	1	0	1	1	3	1.746568297	1.746568297
MCLO_130_1_16	130	1	MCLO	140	137	INC	1	3	1	1	1	1	3	1.746568297	1.746568297
MCLO_130_1_16	130	1	MCLO	143	137	INC	1	3	1	2	1	1	3	1.746568297	1.746568297
MCLO_130_1_16	130	1	MCLO	146	137	NSTL	1	3	1	3	1	1	3	1.746568297	1.746568297
MCLO_130_1_16	130	1	MCLO	149	137	NSTL	1	3	1	4	1	1	3	1.746568297	1.746568297
MCLO_130_1_16	130	1	MCLO	152	137	NSTL	1	3	1	5	1	1	3	1.746568297	1.746568297
MCLO_130_1_16	130	1	MCLO	155	137	NSTL	1	3	1	6	1	1	3	1.746568297	1.746568297
MCLO_130_1_16	130	1	MCLO	158	137	FLDG	1	3	1	7	1	1	3	1.746568297	1.746568297
MCLO_130_2_16	130	1	MCLO	155	155	NSTL	1	0	1	0	1	1	2	1.746568297	1.746568297
MCLO_130_2_16	130	1	MCLO	158	155	INC	1	3	1	1	1	1	2	1.746568297	1.746568297
MCLO_130_2_16	130	1	MCLO	161	155	NSTL	1	3	1	2	1	1	2	1.746568297	1.746568297
MCLO_130_2_16	130	1	MCLO	166	155	FLDG	1	5	1	3	1	1	2	1.746568297	1.746568297
MCLO_131_1_16	131	1	MCLO	135	135	INC	0	0	0	0	1	1	3	3.493136594	3.493136594
MCLO_131_1_16	131	1	MCLO	138	135	INC	0	3	0	1	1	1	3	3.493136594	3.493136594
MCLO_131_1_16	131	1	MCLO	143	135	INC	0	5	0	2	1	1	3	3.493136594	3.493136594
MCLO_131_1_16	131	1	MCLO	146	135	INC	0	3	0	3	1	1	3	3.493136594	3.493136594
MCLO_131_1_16	131	1	MCLO	149	135	INACT	0	3	0	4	1	1	3	3.493136594	3.493136594
MCLO_131_2_16	131	1	MCLO	145	145	INC	1	0	1	0	1	1	2	3.493136594	3.493136594
MCLO_131_2_16	131	1	MCLO	147	145	NSTL	1	2	1	1	1	1	2	3.493136594	3.493136594
MCLO_131_2_16	131	1	MCLO	150	145	NSTL	1	3	1	2	1	1	2	3.493136594	3.493136594
MCLO_131_2_16	131	1	MCLO	153	145	NSTL	1	3	1	3	1	1	2	3.493136594	3.493136594
MCLO_131_2_16	131	1	MCLO	161	145	FLDG	1	8	1	4	1	1	2	3.493136594	3.493136594
MCLO_131_4_16	131	1	MCLO	175	175	LAY	0	0	0	0	1	1	4	3.493136594	3.493136594
MCLO_131_4_16	131	1	MCLO	177	175	INC	0	2	0	1	1	1	4	3.493136594	3.493136594
MCLO_131_4_16	131	1	MCLO	180	175	INACT	0	3	0	2	1	1	4	3.493136594	3.493136594
MCLO_142_1_16	142	1	MCLO	175	175	NSTL	0	0	0	0	1	1	0	4.424639686	4.424639686
MCLO_142_1_16	142	1	MCLO	180	175	INACT	0	5	0	1	1	1	0	4.424639686	4.424639686
MCLO_142_2_16	142	1	MCLO	175	175	INC	1	0	1	0	1	1	4	4.424639686	4.424639686
MCLO_142_2_16	142	1	MCLO	180	175	NSTL	1	5	1	1	1	1	4	4.424639686	4.424639686
MCLO_142_2_16	142	1	MCLO	182	175	NSTL	1	2	1	2	1	1	4	4.424639686	4.424639686
MCLO_142_2_16	142	1	MCLO	187	175	NSTL	1	5	1	3	1	1	4	4.424639686	4.424639686
MCLO_142_2_16	142	1	MCLO	190	175	FLDG	1	3	1	4	1	1	4	4.424639686	4.424639686
MCLO_142_3_16	142	1	MCLO	175	175	INC	0	0	0	0	1	1	3	4.424639686	4.424639686
MCLO_142_3_16	142	1	MCLO	180	175	INC	0	5	0	1	1	1	3	4.424639686	4.424639686
MCLO_142_3_16	142	1	MCLO	182	175	INC	0	2	0	2	1	1	3	4.424639686	4.424639686
MCLO_142_3_16	142	1	MCLO	187	175	NSTL	0	5	0	3	1	1	3	4.424639686	4.424639686
MCLO_142_3_16	142	1	MCLO	190	175	NSTL	0	3	0	4	1	1	3	4.424639686	4.424639686
MCLO_142_3_16	142	1	MCLO	193	175	NSTL	0	3	0	5	1	1	3	4.424639686	4.424639686
MCLO_142_3_16	142	1	MCLO	195	175	INACT	0	2	0	6	1	1	3	4.424639686	4.424639686
MCLO_142_4_16	142	1	MCLO	176	176	INC	0	0	0	0	1	1	3	4.424639686	4.424639686
MCLO_142_4_16	142	1	MCLO	180	176	INC	0	4	0	1	1	1	3	4.424639686	4.424639686
MCLO_142_4_16	142	1	MCLO	182	176	NSTL	0	2	0	2	1	1	3	4.424639686	4.424639686
MCLO_142_4_16	142	1	MCLO	187	176	INACT	0	5	0	3	1	1	3	4.424639686	4.424639686
MCLO_143_1_16	143	1	MCLO	137	137	INC	0	0	0	0	1	1	4	3.687199738	6.832931248
MCLO_143_1_16	143	1	MCLO	140	137	INC	0	3	0	1	1	1	4	3.687199738	6.832931248
MCLO_143_1_16	143	1	MCLO	143	137	INC	0	3	0	2	1	1	4	3.687199738	6.832931248
MCLO_143_1_16	143	1	MCLO	146	137	NSTL	0	3	0	3	1	1	4	3.687199738	6.832931248
MCLO_143_1_16	143	1	MCLO	149	137	NSTL	0	3	0	4	1	1	4	3.687199738	6.832931248
MCLO_143_1_16	143	1	MCLO	152	137	NSTL	0	3	0	5	1	1	4	3.687199738	6.832931248
MCLO_143_1_16	143	1	MCLO	155	137	INACT	0	3	0	6	1	1	4	3.687199738	6.832931248
MCLO_143_2_16	143	1	MCLO	151	151	INC	1	0	1	0	1	1	5	3.687199738	6.832931248
MCLO_143_2_16	143	1	MCLO	152	151	INC	1	1	1	1	1	1	5	3.687199738	6.832931248
MCLO_143_2_16	143	1	MCLO	155	151	INC	1	3	1	2	1	1	5	3.687199738	6.832931248
MCLO_143_2_16	143	1	MCLO	158	151	INC	1	3	1	3	1	1	5	3.687199738	6.832931248
MCLO_143_2_16	143	1	MCLO	161	151	INC	1	3	1	4	1	1	5	3.687199738	6.832931248
MCLO_143_2_16	143	1	MCLO	164	151	NSTL	1	3	1	5	1	1	5	3.687199738	6.832931248
MCLO_143_2_16	143	1	MCLO	166	151	NSTL	1	2	1	6	1	1	5	3.687199738	6.832931248
MCLO_143_2_16	143	1	MCLO	173	151	NSTL	1	7	1	7	1	1	5	3.687199738	6.832931248
MCLO_143_2_16	143	1	MCLO	176	151	FLDG	1	3	1	8	1	1	5	3.687199738	6.832931248
MCLO_143_3_16	143	1	MCLO	158	158	INC	0	0	0	0	1	1	0	3.687199738	6.832931248
MCLO_143_3_16	143	1	MCLO	161	158	INACT	0	3	0	1	1	1	0	3.687199738	6.832931248
MCLO_144_1_16	144	1	MCLO	175	175	INC	0	0	0	0	1	1	3	3.318479765	3.318479765
MCLO_144_1_16	144	1	MCLO	178	175	INC	0	3	0	1	1	1	3	3.318479765	3.318479765
MCLO_144_1_16	144	1	MCLO	181	175	INC	0	3	0	2	1	1	3	3.318479765	3.318479765
MCLO_144_1_16	144	1	MCLO	187	175	INC	0	6	0	3	1	1	3	3.318479765	3.318479765
MCLO_144_1_16	144	1	MCLO	190	175	INACT	0	3	0	4	1	1	3	3.318479765	3.318479765
MCLO_144_2_16	144	1	MCLO	175	175	INC	0	0	0	0	1	1	3	3.318479765	3.318479765
MCLO_144_2_16	144	1	MCLO	178	175	INC	0	3	0	1	1	1	3	3.318479765	3.318479765
MCLO_144_2_16	144	1	MCLO	181	175	INACT	0	3	0	2	1	1	3	3.318479765	3.318479765
MCLO_147_1_16	147	1	MCLO	144	144	NSTL	0	0	0	0	1	1	4	3.687199738	3.687199738
MCLO_147_1_16	147	1	MCLO	147	144	NSTL	0	3	0	1	1	1	4	3.687199738	3.687199738
MCLO_147_1_16	147	1	MCLO	150	144	NSTL	0	3	0	2	1	1	4	3.687199738	3.687199738
MCLO_147_1_16	147	1	MCLO	153	144	INACT	0	3	0	3	1	1	4	3.687199738	3.687199738
MCLO_154_1_16	154	1	MCLO	138	138	INC	0	0	0	0	1	1	4	3.687199738	3.687199738
MCLO_154_1_16	154	1	MCLO	143	138	INC	0	5	0	1	1	1	4	3.687199738	3.687199738
MCLO_154_1_16	154	1	MCLO	146	138	NSTL	0	3	0	2	1	1	4	3.687199738	3.687199738
MCLO_154_1_16	154	1	MCLO	149	138	NSTL	0	3	0	3	1	1	4	3.687199738	3.687199738
MCLO_154_1_16	154	1	MCLO	152	138	NSTL	0	3	0	4	1	1	4	3.687199738	3.687199738
MCLO_154_1_16	154	1	MCLO	155	138	INACT	0	3	0	5	1	1	4	3.687199738	3.687199738
MCLO_154_2_16	154	1	MCLO	153	153	INC	1	0	1	0	1	1	3	3.687199738	3.687199738
MCLO_154_2_16	154	1	MCLO	155	153	NSTL	1	2	1	1	1	1	3	3.687199738	3.687199738
MCLO_154_2_16	154	1	MCLO	159	153	NSTL	1	4	1	2	1	1	3	3.687199738	3.687199738
MCLO_154_2_16	154	1	MCLO	162	153	NSTL	1	3	1	3	1	1	3	3.687199738	3.687199738
MCLO_154_2_16	154	1	MCLO	165	153	FLDG	1	3	1	4	1	1	3	3.687199738	3.687199738
MCLO_29_1_16	29	1	MCLO	153	153	INC	1	0	1	0	1	0	4	6.636959529	12.92842255
MCLO_29_1_16	29	1	MCLO	155	153	INC	1	2	1	1	1	0	4	6.636959529	12.92842255
MCLO_29_1_16	29	1	MCLO	158	153	NSTL	1	3	1	2	1	0	4	6.636959529	12.92842255
MCLO_29_1_16	29	1	MCLO	161	153	NSTL	1	3	1	3	1	0	4	6.636959529	12.92842255
MCLO_29_1_16	29	1	MCLO	164	153	NSTL	1	3	1	4	1	0	4	6.636959529	12.92842255
MCLO_29_1_16	29	1	MCLO	166	153	NSTL	1	2	1	5	1	0	4	6.636959529	12.92842255
MCLO_29_1_16	29	1	MCLO	169	153	FLDG	1	3	1	6	1	0	4	6.636959529	12.92842255
MCLO_3_1_16	3	1	MCLO	150	150	INC	0	0	0	0	1	0	3	6.636959529	13.62747399
MCLO_3_1_16	3	1	MCLO	153	150	NSTL	0	3	0	1	1	0	3	6.636959529	13.62747399
MCLO_3_1_16	3	1	MCLO	155	150	NSTL	0	2	0	2	1	0	3	6.636959529	13.62747399
MCLO_3_1_16	3	1	MCLO	158	150	NSTL	0	3	0	3	1	0	3	6.636959529	13.62747399
MCLO_3_1_16	3	1	MCLO	161	150	INACT	0	3	0	4	1	0	3	6.636959529	13.62747399
MCLO_47_1_16	47	1	MCLO	143	143	INC	1	0	1	0	1	0	4	2.370342689	2.370342689
MCLO_47_1_16	47	1	MCLO	146	143	INC	1	3	1	1	1	0	4	2.370342689	2.370342689
MCLO_47_1_16	47	1	MCLO	150	143	INC	1	4	1	2	1	0	4	2.370342689	2.370342689
MCLO_47_1_16	47	1	MCLO	153	143	INC	1	3	1	3	1	0	4	2.370342689	2.370342689
MCLO_47_1_16	47	1	MCLO	155	143	NSTL	1	2	1	4	1	0	4	2.370342689	2.370342689
MCLO_47_1_16	47	1	MCLO	158	143	NSTL	1	3	1	5	1	0	4	2.370342689	2.370342689
MCLO_47_1_16	47	1	MCLO	161	143	NSTL	1	3	1	6	1	0	4	2.370342689	2.370342689
MCLO_47_1_16	47	1	MCLO	164	143	FLDG	1	3	1	7	1	0	4	2.370342689	2.370342689
MCLO_47_2_16	47	1	MCLO	150	150	INC	1	0	1	0	1	0	3	2.370342689	2.370342689
MCLO_47_2_16	47	1	MCLO	153	150	INC	1	3	1	1	1	0	3	2.370342689	2.370342689
MCLO_47_2_16	47	1	MCLO	155	150	NSTL	1	2	1	2	1	0	3	2.370342689	2.370342689
MCLO_47_2_16	47	1	MCLO	158	150	NSTL	1	3	1	3	1	0	3	2.370342689	2.370342689
MCLO_47_2_16	47	1	MCLO	161	150	NSTL	1	3	1	4	1	0	3	2.370342689	2.370342689
MCLO_47_2_16	47	1	MCLO	164	150	NSTL	1	3	1	5	1	0	3	2.370342689	2.370342689
MCLO_47_2_16	47	1	MCLO	169	150	FLDG	1	5	1	6	1	0	3	2.370342689	2.370342689
MCLO_47_3_16	47	1	MCLO	153	153	NSTL	0	0	0	0	1	0	3	2.370342689	2.370342689
MCLO_47_3_16	47	1	MCLO	155	153	NSTL	0	2	0	1	1	0	3	2.370342689	2.370342689
MCLO_47_3_16	47	1	MCLO	158	153	NSTL	0	3	0	2	1	0	3	2.370342689	2.370342689
MCLO_47_3_16	47	1	MCLO	161	153	INACT	0	3	0	3	1	0	3	2.370342689	2.370342689
MCLO_6_1_16	6	1	MCLO	137	137	INC	0	0	0	0	1	0	4	2.212319843	2.212319843
MCLO_6_1_16	6	1	MCLO	140	137	INC	0	3	0	1	1	0	4	2.212319843	2.212319843
MCLO_6_1_16	6	1	MCLO	143	137	INC	0	3	0	2	1	0	4	2.212319843	2.212319843
MCLO_6_1_16	6	1	MCLO	146	137	INC	0	3	0	3	1	0	4	2.212319843	2.212319843
MCLO_6_1_16	6	1	MCLO	149	137	INACT	0	3	0	4	1	0	4	2.212319843	2.212319843
MCLO_6_2_16	6	1	MCLO	137	137	INC	1	0	1	0	1	0	4	2.212319843	2.212319843
MCLO_6_2_16	6	1	MCLO	140	137	NSTL	1	3	1	1	1	0	4	2.212319843	2.212319843
MCLO_6_2_16	6	1	MCLO	143	137	NSTL	1	3	1	2	1	0	4	2.212319843	2.212319843
MCLO_6_2_16	6	1	MCLO	146	137	NSTL	1	3	1	3	1	0	4	2.212319843	2.212319843
MCLO_6_2_16	6	1	MCLO	149	137	NSTL	1	3	1	4	1	0	4	2.212319843	2.212319843
MCLO_6_2_16	6	1	MCLO	152	137	FLDG	1	3	1	5	1	0	4	2.212319843	2.212319843
MCLO_6_3_16	6	1	MCLO	146	146	INC	0	0	0	0	1	0	4	2.212319843	2.212319843
MCLO_6_3_16	6	1	MCLO	149	146	INACT	0	3	0	1	1	0	4	2.212319843	2.212319843
VESP_1_1_16	1	1	VESP	159	159	NSTL	1	0	1	0	1	0	3	3.495257233	7.761425191
VESP_1_1_16	1	1	VESP	162	159	NSTL	1	3	1	1	1	0	3	3.495257233	7.761425191
VESP_1_1_16	1	1	VESP	165	159	NSTL	1	3	1	2	1	0	3	3.495257233	7.761425191
VESP_1_1_16	1	1	VESP	168	159	FLDG	1	3	1	3	1	0	3	3.495257233	7.761425191
VESP_1_2_16	1	1	VESP	159	159	INC	1	0	1	0	1	0	3	3.495257233	7.761425191
VESP_1_2_16	1	1	VESP	162	159	NSTL	1	3	1	1	1	0	3	3.495257233	7.761425191
VESP_1_2_16	1	1	VESP	165	159	NSTL	1	3	1	2	1	0	3	3.495257233	7.761425191
VESP_1_2_16	1	1	VESP	168	159	NSTL	1	3	1	3	1	0	3	3.495257233	7.761425191
VESP_1_2_16	1	1	VESP	171	159	FLDG	1	3	1	4	1	0	3	3.495257233	7.761425191
VESP_1_3_16	1	1	VESP	162	162	INC	0	0	0	0	1	0	2	3.495257233	7.761425191
VESP_1_3_16	1	1	VESP	165	162	INC	0	3	0	1	1	0	2	3.495257233	7.761425191
VESP_1_3_16	1	1	VESP	168	162	NSTL	0	3	0	2	1	0	2	3.495257233	7.761425191
VESP_1_3_16	1	1	VESP	171	162	INACT	0	3	0	3	1	0	2	3.495257233	7.761425191
VESP_1_4_16	1	1	VESP	162	162	INC	0	0	0	0	1	0	5	3.495257233	7.761425191
VESP_1_4_16	1	1	VESP	165	162	INC	0	3	0	1	1	0	5	3.495257233	7.761425191
VESP_1_4_16	1	1	VESP	168	162	INC	0	3	0	2	1	0	5	3.495257233	7.761425191
VESP_1_4_16	1	1	VESP	171	162	NSTL	0	3	0	3	1	0	5	3.495257233	7.761425191
VESP_1_4_16	1	1	VESP	174	162	NSTL	0	3	0	4	1	0	5	3.495257233	7.761425191
VESP_1_4_16	1	1	VESP	177	162	NSTL	0	3	0	5	1	0	5	3.495257233	7.761425191
VESP_1_4_16	1	1	VESP	180	162	INACT	0	3	0	6	1	0	5	3.495257233	7.761425191
VESP_100_1_16	100	1	VESP	155	155	INC	1	0	1	0	1	1	2	3.495257233	3.495257233
VESP_100_1_16	100	1	VESP	159	155	NSTL	1	4	1	1	1	1	2	3.495257233	3.495257233
VESP_100_1_16	100	1	VESP	162	155	NSTL	1	3	1	2	1	1	2	3.495257233	3.495257233
VESP_100_1_16	100	1	VESP	165	155	NSTL	1	3	1	3	1	1	2	3.495257233	3.495257233
VESP_100_1_16	100	1	VESP	168	155	FLDG	1	3	1	4	1	1	2	3.495257233	3.495257233
VESP_101_1_16	101	1	VESP	155	155	INC	1	0	1	0	1	1	4	1.655648163	3.451929408
VESP_101_1_16	101	1	VESP	159	155	INC	1	4	1	1	1	1	4	1.655648163	3.451929408
VESP_101_1_16	101	1	VESP	162	155	INC	1	3	1	2	1	1	4	1.655648163	3.451929408
VESP_101_1_16	101	1	VESP	166	155	NSTL	1	4	1	3	1	1	4	1.655648163	3.451929408
VESP_101_1_16	101	1	VESP	169	155	NSTL	1	3	1	4	1	1	4	1.655648163	3.451929408
VESP_101_1_16	101	1	VESP	172	155	FLDG	1	3	1	5	1	1	4	1.655648163	3.451929408
VESP_103_1_16	103	1	VESP	151	151	INC	0	0	0	0	1	1	4	2.735418704	2.735418704
VESP_103_1_16	103	1	VESP	154	151	INC	0	3	0	1	1	1	4	2.735418704	2.735418704
VESP_103_1_16	103	1	VESP	158	151	INC	0	4	0	2	1	1	4	2.735418704	2.735418704
VESP_103_1_16	103	1	VESP	161	151	NSTL	0	3	0	3	1	1	4	2.735418704	2.735418704
VESP_103_1_16	103	1	VESP	165	151	NSTL	0	4	0	4	1	1	4	2.735418704	2.735418704
VESP_103_1_16	103	1	VESP	168	151	INACT	0	3	0	5	1	1	4	2.735418704	2.735418704
VESP_103_2_16	103	1	VESP	151	151	INC	0	0	0	0	1	1	3	2.735418704	2.735418704
VESP_103_2_16	103	1	VESP	154	151	INC	0	3	0	1	1	1	3	2.735418704	2.735418704
VESP_103_2_16	103	1	VESP	158	151	INACT	0	4	0	2	1	1	3	2.735418704	2.735418704
VESP_122_1_16	122	1	VESP	154	154	NBLD	0	0	0	0	1	1	0	3.932164387	3.932164387
VESP_122_1_16	122	1	VESP	158	154	NBLD	0	4	0	1	1	1	0	3.932164387	3.932164387
VESP_122_1_16	122	1	VESP	161	154	INACT	0	3	0	2	1	1	0	3.932164387	3.932164387
VESP_122_2_16	122	1	VESP	154	154	INC	1	0	1	0	1	1	3	3.932164387	3.932164387
VESP_122_2_16	122	1	VESP	158	154	NSTL	1	4	1	1	1	1	4	3.932164387	3.932164387
VESP_122_2_16	122	1	VESP	161	154	NSTL	1	3	1	2	1	1	4	3.932164387	3.932164387
VESP_122_2_16	122	1	VESP	165	154	NSTL	1	4	1	3	1	1	4	3.932164387	3.932164387
VESP_122_2_16	122	1	VESP	168	154	FLDG	1	3	1	4	1	1	4	3.932164387	3.932164387
VESP_122_3_16	122	1	VESP	161	161	INC	1	0	1	0	1	1	4	3.932164387	3.932164387
VESP_122_3_16	122	1	VESP	165	161	INC	1	4	1	1	1	1	4	3.932164387	3.932164387
VESP_122_3_16	122	1	VESP	168	161	INC	1	3	1	2	1	1	4	3.932164387	3.932164387
VESP_122_3_16	122	1	VESP	171	161	INC	1	3	1	3	1	1	4	3.932164387	3.932164387
VESP_122_3_16	122	1	VESP	173	161	NSTL	1	2	1	4	1	1	4	3.932164387	3.932164387
VESP_122_3_16	122	1	VESP	176	161	NSTL	1	3	1	5	1	1	4	3.932164387	3.932164387
VESP_122_3_16	122	1	VESP	179	161	NSTL	1	3	1	6	1	1	4	3.932164387	3.932164387
VESP_122_3_16	122	1	VESP	182	161	FLDG	1	3	1	7	1	1	4	3.932164387	3.932164387
VESP_122_4_16	122	1	VESP	165	165	INC	0	0	0	0	1	1	0	3.932164387	3.932164387
VESP_122_4_16	122	1	VESP	168	165	INACT	0	3	0	1	1	1	0	3.932164387	3.932164387
VESP_123_1_16	123	1	VESP	151	151	INC	0	0	0	0	1	1	5	4.839586938	4.839586938
VESP_123_1_16	123	1	VESP	154	151	INC	0	3	0	1	1	1	5	4.839586938	4.839586938
VESP_123_1_16	123	1	VESP	158	151	INACT	0	4	0	2	1	1	5	4.839586938	4.839586938
VESP_123_2_16	123	1	VESP	151	151	INC	0	0	0	0	1	1	4	4.839586938	4.839586938
VESP_123_2_16	123	1	VESP	154	151	INC	0	3	0	1	1	1	4	4.839586938	4.839586938
VESP_123_2_16	123	1	VESP	158	151	NSTL	0	4	0	2	1	1	4	4.839586938	4.839586938
VESP_123_2_16	123	1	VESP	161	151	NSTL	0	3	0	3	1	1	4	4.839586938	4.839586938
VESP_123_2_16	123	1	VESP	164	151	INACT	0	3	0	4	1	1	4	4.839586938	4.839586938
VESP_133_1_16	133	1	VESP	159	159	INC	0	0	0	0	1	1	4	3.932164387	3.932164387
VESP_133_1_16	133	1	VESP	162	159	INC	0	3	0	1	1	1	4	3.932164387	3.932164387
VESP_133_1_16	133	1	VESP	173	159	INACT	0	11	0	2	1	1	4	3.932164387	3.932164387
VESP_133_2_16	133	1	VESP	159	159	INC	0	0	0	0	1	1	4	3.932164387	3.932164387
VESP_133_2_16	133	1	VESP	162	159	INC	0	3	0	1	1	1	4	3.932164387	3.932164387
VESP_133_2_16	133	1	VESP	173	159	INACT	0	11	0	2	1	1	4	3.932164387	3.932164387
VESP_143_1_16	143	1	VESP	151	151	INC	0	0	0	0	1	1	3	3.14573151	6.832931248
VESP_143_1_16	143	1	VESP	152	151	INC	0	1	0	1	1	1	3	3.14573151	6.832931248
VESP_143_1_16	143	1	VESP	155	151	INC	0	3	0	2	1	1	3	3.14573151	6.832931248
VESP_143_1_16	143	1	VESP	158	151	NSTL	0	3	0	3	1	1	3	3.14573151	6.832931248
VESP_143_1_16	143	1	VESP	161	151	NSTL	0	3	0	4	1	1	3	3.14573151	6.832931248
VESP_143_1_16	143	1	VESP	164	151	NSTL	0	3	0	5	1	1	3	3.14573151	6.832931248
VESP_143_1_16	143	1	VESP	166	151	INACT	0	2	0	6	1	1	3	3.14573151	6.832931248
VESP_153_1_16	153	1	VESP	151	151	INC	0	0	0	0	1	1	3	3.14573151	3.14573151
VESP_153_1_16	153	1	VESP	154	151	INC	0	3	0	1	1	1	3	3.14573151	3.14573151
VESP_153_1_16	153	1	VESP	158	151	NSTL	0	4	0	2	1	1	3	3.14573151	3.14573151
VESP_153_1_16	153	1	VESP	161	151	INACT	0	3	0	3	1	1	3	3.14573151	3.14573151
VESP_153_2_16	153	1	VESP	180	180	INC	0	0	0	0	1	1	2	3.14573151	3.14573151
VESP_153_2_16	153	1	VESP	183	180	INC	0	3	0	1	1	1	2	3.14573151	3.14573151
VESP_153_2_16	153	1	VESP	186	180	NSTL	0	3	0	2	1	1	2	3.14573151	3.14573151
VESP_153_2_16	153	1	VESP	189	180	INACT	0	3	0	3	1	1	2	3.14573151	3.14573151
VESP_2_1_16	2	1	VESP	154	154	INC	1	0	1	0	1	0	4	3.495257233	3.495257233
VESP_2_1_16	2	1	VESP	158	154	INC	1	4	1	1	1	0	4	3.495257233	3.495257233
VESP_2_1_16	2	1	VESP	161	154	INC	1	3	1	2	1	0	4	3.495257233	3.495257233
VESP_2_1_16	2	1	VESP	165	154	NSTL	1	4	1	3	1	0	4	3.495257233	3.495257233
VESP_2_1_16	2	1	VESP	168	154	NSTL	1	3	1	4	1	0	4	3.495257233	3.495257233
VESP_2_1_16	2	1	VESP	171	154	NSTL	1	3	1	5	1	0	4	3.495257233	3.495257233
VESP_2_1_16	2	1	VESP	174	154	FLDG	1	3	1	6	1	0	4	3.495257233	3.495257233
VESP_2_2_16	2	1	VESP	158	158	INC	0	0	0	0	1	0	4	3.495257233	3.495257233
VESP_2_2_16	2	1	VESP	161	158	NSTL	0	3	0	1	1	0	4	3.495257233	3.495257233
VESP_2_2_16	2	1	VESP	165	158	NSTL	0	4	0	2	1	0	4	3.495257233	3.495257233
VESP_2_2_16	2	1	VESP	168	158	INACT	0	3	0	3	1	0	4	3.495257233	3.495257233
VESP_2_3_16	2	1	VESP	165	165	INC	0	0	0	0	1	0	4	3.495257233	3.495257233
VESP_2_3_16	2	1	VESP	168	165	INACT	0	3	0	1	1	0	4	3.495257233	3.495257233
VESP_29_1_16	29	1	VESP	153	153	NSTL	1	0	1	0	1	0	2	6.291463019	12.92842255
VESP_29_1_16	29	1	VESP	155	153	INC	1	2	1	1	1	0	2	6.291463019	12.92842255
VESP_29_1_16	29	1	VESP	158	153	FLDG	1	3	1	2	1	0	2	6.291463019	12.92842255
VESP_29_2_16	29	1	VESP	153	153	INC	0	0	0	0	1	0	4	6.291463019	12.92842255
VESP_29_2_16	29	1	VESP	155	153	INC	0	2	0	1	1	0	4	6.291463019	12.92842255
VESP_29_2_16	29	1	VESP	158	153	INC	0	3	0	2	1	0	4	6.291463019	12.92842255
VESP_29_2_16	29	1	VESP	161	153	INC	0	3	0	3	1	0	4	6.291463019	12.92842255
VESP_29_2_16	29	1	VESP	164	153	INACT	0	3	0	4	1	0	4	6.291463019	12.92842255
VESP_3_1_16	3	1	VESP	150	150	INC	1	0	1	0	1	0	4	6.990514466	13.62747399
VESP_3_1_16	3	1	VESP	153	150	INC	1	3	1	1	1	0	4	6.990514466	13.62747399
VESP_3_1_16	3	1	VESP	155	150	INC	1	2	1	2	1	0	4	6.990514466	13.62747399
VESP_3_1_16	3	1	VESP	158	150	INC	1	3	1	3	1	0	4	6.990514466	13.62747399
VESP_3_1_16	3	1	VESP	161	150	NSTL	1	3	1	4	1	0	4	6.990514466	13.62747399
VESP_3_1_16	3	1	VESP	165	150	NSTL	1	4	1	5	1	0	4	6.990514466	13.62747399
VESP_3_1_16	3	1	VESP	168	150	NSTL	1	3	1	6	1	0	4	6.990514466	13.62747399
VESP_3_1_16	3	1	VESP	171	150	FLDG	1	3	1	7	1	0	4	6.990514466	13.62747399
VESP_3_2_16	3	1	VESP	154	154	INC	1	0	1	0	1	0	4	6.990514466	13.62747399
VESP_3_2_16	3	1	VESP	155	154	INC	1	1	1	1	1	0	4	6.990514466	13.62747399
VESP_3_2_16	3	1	VESP	158	154	INC	1	3	1	2	1	0	4	6.990514466	13.62747399
VESP_3_2_16	3	1	VESP	161	154	NSTL	1	3	1	3	1	0	4	6.990514466	13.62747399
VESP_3_2_16	3	1	VESP	165	154	NSTL	1	4	1	4	1	0	4	6.990514466	13.62747399
VESP_3_2_16	3	1	VESP	168	154	FLDG	1	3	1	5	1	0	4	6.990514466	13.62747399
VESP_31_1_16	31	1	VESP	154	154	INC	1	0	1	0	1	0	4	3.14573151	8.021352033
VESP_31_1_16	31	1	VESP	158	154	INC	1	4	1	1	1	0	4	3.14573151	8.021352033
VESP_31_1_16	31	1	VESP	161	154	INC	1	3	1	2	1	0	4	3.14573151	8.021352033
VESP_31_1_16	31	1	VESP	165	154	NSTL	1	4	1	3	1	0	4	3.14573151	8.021352033
VESP_31_1_16	31	1	VESP	168	154	NSTL	1	3	1	4	1	0	4	3.14573151	8.021352033
VESP_31_1_16	31	1	VESP	171	154	NSTL	1	3	1	5	1	0	4	3.14573151	8.021352033
VESP_31_1_16	31	1	VESP	174	154	FLDG	1	3	1	6	1	0	4	3.14573151	8.021352033
VESP_40_1_16	40	1	VESP	170	170	INC	1	0	1	0	1	0	4	3.495257233	5.77054681
VESP_40_1_16	40	1	VESP	173	170	INC	1	3	1	1	1	0	4	3.495257233	5.77054681
VESP_40_1_16	40	1	VESP	176	170	INC	1	3	1	2	1	0	4	3.495257233	5.77054681
VESP_40_1_16	40	1	VESP	179	170	INC	1	3	1	3	1	0	4	3.495257233	5.77054681
VESP_40_1_16	40	1	VESP	182	170	NSTL	1	3	1	4	1	0	4	3.495257233	5.77054681
VESP_40_1_16	40	1	VESP	184	170	NSTL	1	2	1	5	1	0	4	3.495257233	5.77054681
VESP_40_1_16	40	1	VESP	187	170	NSTL	1	3	1	6	1	0	4	3.495257233	5.77054681
VESP_40_1_16	40	1	VESP	190	170	NSTL	1	3	1	7	1	0	4	3.495257233	5.77054681
VESP_40_1_16	40	1	VESP	193	170	FLDG	1	3	1	8	1	0	4	3.495257233	5.77054681
VESP_40_2_16	40	1	VESP	170	170	INC	0	0	0	0	1	0	4	3.495257233	5.77054681
VESP_40_2_16	40	1	VESP	173	170	INC	0	3	0	1	1	0	4	3.495257233	5.77054681
VESP_40_2_16	40	1	VESP	176	170	INC	0	3	0	2	1	0	4	3.495257233	5.77054681
VESP_40_2_16	40	1	VESP	179	170	INACT	0	3	0	3	1	0	4	3.495257233	5.77054681
VESP_50_1_16	50	1	VESP	150	150	INC	0	0	0	0	1	0	4	3.932164387	7.524726878
VESP_50_1_16	50	1	VESP	153	150	INC	0	3	0	1	1	0	4	3.932164387	7.524726878
VESP_50_1_16	50	1	VESP	155	150	INC	0	2	0	2	1	0	4	3.932164387	7.524726878
VESP_50_1_16	50	1	VESP	158	150	INC	0	3	0	3	1	0	4	3.932164387	7.524726878
VESP_50_1_16	50	1	VESP	161	150	NSTL	0	3	0	4	1	0	4	3.932164387	7.524726878
VESP_50_1_16	50	1	VESP	164	150	INACT	0	3	0	5	1	0	4	3.932164387	7.524726878
VESP_50_2_16	50	1	VESP	150	150	INC	1	0	1	0	1	0	2	3.932164387	7.524726878
VESP_50_2_16	50	1	VESP	153	150	INC	1	3	1	1	1	0	2	3.932164387	7.524726878
VESP_50_2_16	50	1	VESP	155	150	INC	1	2	1	2	1	0	2	3.932164387	7.524726878
VESP_50_2_16	50	1	VESP	158	150	INC	1	3	1	3	1	0	2	3.932164387	7.524726878
VESP_50_2_16	50	1	VESP	161	150	NSTL	1	3	1	4	1	0	2	3.932164387	7.524726878
VESP_50_2_16	50	1	VESP	164	150	NSTL	1	3	1	5	1	0	2	3.932164387	7.524726878
VESP_50_2_16	50	1	VESP	166	150	NSTL	1	2	1	6	1	0	2	3.932164387	7.524726878
VESP_50_2_16	50	1	VESP	169	150	FLDG	1	3	1	7	1	0	2	3.932164387	7.524726878
VESP_50_3_16	50	1	VESP	150	150	INC	0	0	0	0	1	0	5	3.932164387	7.524726878
VESP_50_3_16	50	1	VESP	153	150	INC	0	3	0	1	1	0	5	3.932164387	7.524726878
VESP_50_3_16	50	1	VESP	155	150	INC	0	2	0	2	1	0	5	3.932164387	7.524726878
VESP_50_3_16	50	1	VESP	158	150	INC	0	3	0	3	1	0	5	3.932164387	7.524726878
VESP_50_3_16	50	1	VESP	161	150	NSTL	0	3	0	4	1	0	5	3.932164387	7.524726878
VESP_50_3_16	50	1	VESP	164	150	NSTL	0	3	0	5	1	0	5	3.932164387	7.524726878
VESP_50_3_16	50	1	VESP	166	150	NSTL	0	2	0	6	1	0	5	3.932164387	7.524726878
VESP_50_3_16	50	1	VESP	169	150	NSTL	0	3	0	7	1	0	5	3.932164387	7.524726878
VESP_50_3_16	50	1	VESP	172	150	INACT	0	3	0	8	1	0	5	3.932164387	7.524726878
VESP_50_4_16	50	1	VESP	150	150	INC	0	0	0	0	1	0	0	3.932164387	7.524726878
VESP_50_4_16	50	1	VESP	153	150	INACT	0	3	0	1	1	0	0	3.932164387	7.524726878
VESP_50_5_16	50	1	VESP	150	150	INC	0	0	0	0	1	0	4	3.932164387	7.524726878
VESP_50_5_16	50	1	VESP	153	150	INC	0	3	0	1	1	0	4	3.932164387	7.524726878
VESP_50_5_16	50	1	VESP	155	150	INC	0	2	0	2	1	0	4	3.932164387	7.524726878
VESP_50_5_16	50	1	VESP	158	150	INACT	0	3	0	3	1	0	4	3.932164387	7.524726878
VESP_50_6_16	50	1	VESP	161	161	NSTL	1	0	1	0	1	0	4	3.932164387	7.524726878
VESP_50_6_16	50	1	VESP	164	161	NSTL	1	3	1	1	1	0	4	3.932164387	7.524726878
VESP_50_6_16	50	1	VESP	166	161	NSTL	1	2	1	2	1	0	4	3.932164387	7.524726878
VESP_50_6_16	50	1	VESP	169	161	FLDG	1	3	1	3	1	0	4	3.932164387	7.524726878
VESP_50_7_16	50	1	VESP	161	161	NSTL	0	0	0	0	1	0	0	3.932164387	7.524726878
VESP_50_7_16	50	1	VESP	164	161	INACT	0	3	0	1	1	0	0	3.932164387	7.524726878
VESP_50_8_16	50	1	VESP	161	161	NSTL	1	0	1	0	1	0	4	3.932164387	7.524726878
VESP_50_8_16	50	1	VESP	164	161	NSTL	1	3	1	1	1	0	4	3.932164387	7.524726878
VESP_50_8_16	50	1	VESP	166	161	NSTL	1	2	1	2	1	0	4	3.932164387	7.524726878
VESP_50_8_16	50	1	VESP	169	161	NSTL	1	3	1	3	1	0	4	3.932164387	7.524726878
VESP_50_8_16	50	1	VESP	172	161	FLDG	1	3	1	4	1	0	4	3.932164387	7.524726878
VESP_50_9_16	50	1	VESP	178	178	NBLD	1	0	1	0	1	0	2	3.932164387	7.524726878
VESP_50_9_16	50	1	VESP	181	178	NSTL	1	3	1	1	1	0	2	3.932164387	7.524726878
VESP_50_9_16	50	1	VESP	184	178	FLDG	1	3	1	2	1	0	2	3.932164387	7.524726878
VESP_52_1_16	52	1	VESP	150	150	INC	1	0	1	0	1	0	4	6.291463019	13.11733175
VESP_52_1_16	52	1	VESP	153	150	INC	1	3	1	1	1	0	4	6.291463019	13.11733175
VESP_52_1_16	52	1	VESP	155	150	NSTL	1	2	1	2	1	0	4	6.291463019	13.11733175
VESP_52_1_16	52	1	VESP	159	150	NSTL	1	4	1	3	1	0	4	6.291463019	13.11733175
VESP_52_1_16	52	1	VESP	162	150	NSTL	1	3	1	4	1	0	4	6.291463019	13.11733175
VESP_52_1_16	52	1	VESP	165	150	FLDG	1	3	1	5	1	0	4	6.291463019	13.11733175
VESP_52_2_16	52	1	VESP	159	159	NSTL	1	0	1	0	1	0	3	6.291463019	13.11733175
VESP_52_2_16	52	1	VESP	162	159	NSTL	1	3	1	1	1	0	3	6.291463019	13.11733175
VESP_52_2_16	52	1	VESP	165	159	NSTL	1	3	1	2	1	0	3	6.291463019	13.11733175
VESP_52_2_16	52	1	VESP	168	159	NSTL	1	3	1	3	1	0	3	6.291463019	13.11733175
VESP_52_2_16	52	1	VESP	171	159	FLDG	1	3	1	5	1	0	3	6.291463019	13.11733175
VESP_52_3_16	52	1	VESP	159	159	INC	0	0	0	0	1	0	3	6.291463019	13.11733175
VESP_52_3_16	52	1	VESP	162	159	INC	0	3	0	1	1	0	3	6.291463019	13.11733175
VESP_52_3_16	52	1	VESP	165	159	INC	0	3	0	2	1	0	3	6.291463019	13.11733175
VESP_52_3_16	52	1	VESP	168	159	NSTL	0	3	0	3	1	0	3	6.291463019	13.11733175
VESP_52_3_16	52	1	VESP	171	159	INACT	0	3	0	4	1	0	3	6.291463019	13.11733175
VESP_57_1_16	57	1	VESP	161	161	INC	0	0	0	0	1	0	4	2.246951078	4.043232324
VESP_57_1_16	57	1	VESP	166	161	NSTL	0	5	0	1	1	0	4	2.246951078	4.043232324
VESP_57_1_16	57	1	VESP	169	161	NSTL	0	3	0	2	1	0	4	2.246951078	4.043232324
VESP_57_1_16	57	1	VESP	172	161	INACT	0	3	0	3	1	0	4	2.246951078	4.043232324
VESP_57_2_16	57	1	VESP	166	166	INC	0	0	0	0	1	0	2	2.246951078	4.043232324
VESP_57_2_16	57	1	VESP	169	166	INC	0	3	0	1	1	0	2	2.246951078	4.043232324
VESP_57_2_16	57	1	VESP	172	166	INACT	0	3	0	2	1	0	2	2.246951078	4.043232324
VESP_62_1_16	62	1	VESP	153	153	INC	0	0	0	0	1	0	4	2.09715434	8.923023072
VESP_62_1_16	62	1	VESP	155	153	INC	0	2	0	1	1	0	4	2.09715434	8.923023072
VESP_62_1_16	62	1	VESP	159	153	NSTL	0	4	0	2	1	0	4	2.09715434	8.923023072
VESP_62_1_16	62	1	VESP	162	153	NSTL	0	3	0	3	1	0	4	2.09715434	8.923023072
VESP_62_1_16	62	1	VESP	165	153	INACT	0	3	0	4	1	0	4	2.09715434	8.923023072
VESP_62_2_16	62	1	VESP	155	155	INC	1	0	1	0	1	0	4	2.09715434	8.923023072
VESP_62_2_16	62	1	VESP	159	155	INC	1	4	1	1	1	0	4	2.09715434	8.923023072
VESP_62_2_16	62	1	VESP	162	155	NSTL	1	3	1	2	1	0	4	2.09715434	8.923023072
VESP_62_2_16	62	1	VESP	165	155	NSTL	1	3	1	3	1	0	4	2.09715434	8.923023072
VESP_62_2_16	62	1	VESP	168	155	NSTL	1	3	1	4	1	0	4	2.09715434	8.923023072
VESP_62_2_16	62	1	VESP	171	155	NSTL	1	3	1	5	1	0	4	2.09715434	8.923023072
VESP_62_2_16	62	1	VESP	174	155	FLDG	1	3	1	6	1	0	4	2.09715434	8.923023072
VESP_65_1_16	65	1	VESP	172	172	INC	1	0	1	0	1	0	4	3.14573151	3.14573151
VESP_65_1_16	65	1	VESP	175	172	INC	1	3	1	1	1	0	4	3.14573151	3.14573151
VESP_65_1_16	65	1	VESP	178	172	INC	1	3	1	2	1	0	4	3.14573151	3.14573151
VESP_65_1_16	65	1	VESP	181	172	INC	1	3	1	3	1	0	4	3.14573151	3.14573151
VESP_65_1_16	65	1	VESP	184	172	NSTL	1	3	1	4	1	0	4	3.14573151	3.14573151
VESP_65_1_16	65	1	VESP	187	172	NSTL	1	3	1	5	1	0	4	3.14573151	3.14573151
VESP_65_1_16	65	1	VESP	190	172	NSTL	1	3	1	6	1	0	4	3.14573151	3.14573151
VESP_65_1_16	65	1	VESP	192	172	FLDG	1	2	1	7	1	0	4	3.14573151	3.14573151
VESP_87_1_16	87	1	VESP	153	153	INC	0	0	0	0	1	1	3	4.194308679	4.194308679
VESP_87_1_16	87	1	VESP	155	153	INC	0	2	0	1	1	1	3	4.194308679	4.194308679
VESP_87_1_16	87	1	VESP	159	153	INC	0	4	0	2	1	1	3	4.194308679	4.194308679
VESP_87_1_16	87	1	VESP	162	153	INC	0	3	0	3	1	1	3	4.194308679	4.194308679
VESP_87_1_16	87	1	VESP	165	153	INC	0	3	0	4	1	1	3	4.194308679	4.194308679
VESP_87_1_16	87	1	VESP	168	153	INACT	0	3	0	5	1	1	3	4.194308679	4.194308679
VESP_87_2_16	87	1	VESP	153	153	INC	0	0	0	0	1	1	4	4.194308679	4.194308679
VESP_87_2_16	87	1	VESP	155	153	INC	0	2	0	1	1	1	4	4.194308679	4.194308679
VESP_87_2_16	87	1	VESP	159	153	INC	0	4	0	2	1	1	4	4.194308679	4.194308679
VESP_87_2_16	87	1	VESP	162	153	NSTL	0	3	0	3	1	1	4	4.194308679	4.194308679
VESP_87_2_16	87	1	VESP	165	153	NSTL	0	3	0	4	1	1	4	4.194308679	4.194308679
VESP_87_2_16	87	1	VESP	168	153	NSTL	0	3	0	5	1	1	4	4.194308679	4.194308679
VESP_87_2_16	87	1	VESP	171	153	NSTL	0	3	0	6	1	1	4	4.194308679	4.194308679
VESP_87_2_16	87	1	VESP	174	153	INACT	0	3	0	7	1	1	4	4.194308679	4.194308679
VESP_87_3_16	87	1	VESP	168	168	INC	0	0	0	0	1	1	4	4.194308679	4.194308679
VESP_87_3_16	87	1	VESP	171	149	NSTL	0	3	0	1	1	1	4	4.194308679	4.194308679
VESP_87_3_16	87	1	VESP	174	149	NSTL	0	3	0	2	1	1	4	4.194308679	4.194308679
VESP_87_3_16	87	1	VESP	177	149	INACT	0	3	0	3	1	1	4	4.194308679	4.194308679
VESP_90_1_16	90	1	VESP	149	149	INC	0	0	0	0	1	1	4	7.864328774	7.864328774
VESP_90_1_16	90	1	VESP	152	149	INC	0	3	0	1	1	1	4	7.864328774	7.864328774
VESP_90_1_16	90	1	VESP	155	149	INC	0	3	0	2	1	1	4	7.864328774	7.864328774
VESP_90_1_16	90	1	VESP	159	149	INACT	0	4	0	3	1	1	4	7.864328774	7.864328774
VESP_90_2_16	90	1	VESP	152	152	INC	1	0	1	0	1	1	3	7.864328774	7.864328774
VESP_90_2_16	90	1	VESP	155	164	INC	1	3	1	1	1	1	3	7.864328774	7.864328774
VESP_90_2_16	90	1	VESP	159	164	INC	1	4	1	2	1	1	3	7.864328774	7.864328774
VESP_90_2_16	90	1	VESP	162	164	INC	1	3	1	3	1	1	3	7.864328774	7.864328774
VESP_90_2_16	90	1	VESP	165	164	NSTL	1	3	1	4	1	1	3	7.864328774	7.864328774
VESP_90_2_16	90	1	VESP	168	164	NSTL	1	3	1	5	1	1	3	7.864328774	7.864328774
VESP_90_2_16	90	1	VESP	171	164	NSTL	1	3	1	6	1	1	3	7.864328774	7.864328774
VESP_90_2_16	90	1	VESP	174	164	FLDG	1	3	1	7	1	1	3	7.864328774	7.864328774
VESP_92_1_16	92	1	VESP	150	150	NBLD	1	0	1	0	1	1	4	3.495257233	7.287406529
VESP_92_1_16	92	1	VESP	155	150	LAY	1	2	1	2	1	1	4	3.495257233	7.287406529
VESP_92_1_16	92	1	VESP	153	172	NBLD	1	3	1	1	1	1	4	3.495257233	7.287406529
VESP_92_1_16	92	1	VESP	159	150	INC	1	4	1	3	1	1	4	3.495257233	7.287406529
VESP_92_1_16	92	1	VESP	164	150	INC	1	5	1	4	1	1	4	3.495257233	7.287406529
VESP_92_1_16	92	1	VESP	166	150	INC	1	2	1	5	1	1	4	3.495257233	7.287406529
VESP_92_1_16	92	1	VESP	169	150	NSTL	1	3	1	6	1	1	4	3.495257233	7.287406529
VESP_92_1_16	92	1	VESP	172	150	NSTL	1	3	1	7	1	1	4	3.495257233	7.287406529
VESP_92_1_16	92	1	VESP	174	150	NSTL	1	2	1	8	1	1	4	3.495257233	7.287406529
VESP_92_1_16	92	1	VESP	177	150	NSTL	1	3	1	9	1	1	4	3.495257233	7.287406529
VESP_92_1_16	92	1	VESP	180	150	FLDG	1	3	1	10	1	1	4	3.495257233	7.287406529
VESP_92_2_16	92	1	VESP	166	166	INC	1	0	1	0	1	1	4	3.495257233	7.287406529
VESP_92_2_16	92	1	VESP	169	166	NSTL	1	3	1	1	1	1	4	3.495257233	7.287406529
VESP_92_2_16	92	1	VESP	172	166	NSTL	1	3	1	2	1	1	4	3.495257233	7.287406529
VESP_92_2_16	92	1	VESP	174	166	NSTL	1	2	1	3	1	1	4	3.495257233	7.287406529
VESP_92_2_16	92	1	VESP	177	166	FLDG	1	3	1	4	1	1	4	3.495257233	7.287406529
VESP_92_3_16	92	1	VESP	172	172	INC	1	0	1	0	1	1	2	3.495257233	7.287406529
VESP_92_3_16	92	1	VESP	174	172	INC	1	2	1	1	1	1	2	3.495257233	7.287406529
VESP_92_3_16	92	1	VESP	177	172	INC	1	3	1	2	1	1	2	3.495257233	7.287406529
VESP_92_3_16	92	1	VESP	180	172	NSTL	1	3	1	3	1	1	2	3.495257233	7.287406529
VESP_92_3_16	92	1	VESP	183	172	NSTL	1	3	1	4	1	1	2	3.495257233	7.287406529
VESP_92_3_16	92	1	VESP	186	172	NSTL	1	3	1	5	1	1	2	3.495257233	7.287406529
VESP_92_3_16	92	1	VESP	189	172	FLDG	1	3	1	6	1	1	2	3.495257233	7.287406529
VESP_93_1_16	93	1	VESP	147	144	INC	1	3	1	1	1	1	5	3.14573151	3.14573151
VESP_93_1_16	93	1	VESP	150	144	INC	1	3	1	2	1	1	5	3.14573151	3.14573151
VESP_93_1_16	93	1	VESP	153	144	INC	1	3	1	3	1	1	5	3.14573151	3.14573151
VESP_93_1_16	93	1	VESP	159	144	NSTL	1	6	1	4	1	1	5	3.14573151	3.14573151
VESP_93_1_16	93	1	VESP	162	144	NSTL	1	3	1	5	1	1	5	3.14573151	3.14573151
VESP_93_1_16	93	1	VESP	165	144	FLDG	1	3	1	6	1	1	5	3.14573151	3.14573151
VESP_96_1_16	96	1	VESP	145	145	LAY	1	0	1	0	1	1	4	2.246951078	2.246951078
VESP_96_1_16	96	1	VESP	147	145	INC	1	2	1	1	1	1	4	2.246951078	2.246951078
VESP_96_1_16	96	1	VESP	150	145	INC	1	3	1	2	1	1	4	2.246951078	2.246951078
VESP_96_1_16	96	1	VESP	153	145	INC	1	3	1	3	1	1	4	2.246951078	2.246951078
VESP_96_1_16	96	1	VESP	159	145	NSTL	1	6	1	4	1	1	4	2.246951078	2.246951078
VESP_96_1_16	96	1	VESP	162	145	NSTL	1	3	1	5	1	1	4	2.246951078	2.246951078
VESP_96_1_16	96	1	VESP	165	145	NSTL	1	3	1	5	1	1	4	2.246951078	2.246951078
VESP_96_1_16	96	1	VESP	168	145	NSTL	1	3	1	7	1	1	4	2.246951078	2.246951078
VESP_96_1_16	96	1	VESP	171	145	FLDG	1	3	1	8	1	1	4	2.246951078	2.246951078
VESP_96_2_16	96	1	VESP	145	145	LAY	1	0	1	0	1	1	4	2.246951078	2.246951078
VESP_96_2_16	96	1	VESP	147	145	INC	1	2	1	1	1	1	4	2.246951078	2.246951078
VESP_96_2_16	96	1	VESP	150	145	INC	1	3	1	2	1	1	4	2.246951078	2.246951078
VESP_96_2_16	96	1	VESP	153	145	INC	1	3	1	3	1	1	4	2.246951078	2.246951078
VESP_96_2_16	96	1	VESP	159	145	NSTL	1	6	1	4	1	1	4	2.246951078	2.246951078
VESP_96_2_16	96	1	VESP	162	145	NSTL	1	3	1	5	1	1	4	2.246951078	2.246951078
VESP_96_2_16	96	1	VESP	165	145	NSTL	1	3	1	6	1	1	4	2.246951078	2.246951078
VESP_96_2_16	96	1	VESP	168	145	NSTL	1	3	1	7	1	1	4	2.246951078	2.246951078
VESP_96_2_16	96	1	VESP	171	145	FLDG	1	3	1	8	1	1	4	2.246951078	2.246951078
BRSP_128_1_17	128	2	BRSP	135	135	INC	1	0	1	0	1	1	4	5.029959898	5.029959898
BRSP_128_1_17	128	2	BRSP	138	135	INC	1	3	1	1	1	1	4	5.029959898	5.029959898
BRSP_128_1_17	128	2	BRSP	140	135	INC	1	2	1	2	1	1	4	5.029959898	5.029959898
BRSP_128_1_17	128	2	BRSP	143	135	INC	1	3	1	3	1	1	4	5.029959898	5.029959898
BRSP_128_1_17	128	2	BRSP	146	135	NSTL	1	3	1	4	1	1	4	5.029959898	5.029959898
BRSP_128_1_17	128	2	BRSP	149	135	NSTL	1	3	1	5	1	1	4	5.029959898	5.029959898
BRSP_128_1_17	128	2	BRSP	152	135	NSTL	1	3	1	6	1	1	4	5.029959898	5.029959898
BRSP_128_1_17	128	2	BRSP	156	135	FLDG	1	4	1	7	1	1	4	5.029959898	5.029959898
BRSP_128_2_17	128	2	BRSP	146	146	INC	0	0	0	0	1	1	4	5.029959898	5.029959898
BRSP_128_2_17	128	2	BRSP	149	146	INC	0	3	0	1	1	1	4	5.029959898	5.029959898
BRSP_128_2_17	128	2	BRSP	152	146	INC	0	3	0	2	1	1	4	5.029959898	5.029959898
BRSP_128_2_17	128	2	BRSP	156	146	NSTL	0	4	0	3	1	1	4	5.029959898	5.029959898
BRSP_128_2_17	128	2	BRSP	159	146	INC	0	3	0	4	1	1	4	5.029959898	5.029959898
BRSP_128_2_17	128	2	BRSP	162	146	INACT	0	3	0	5	1	1	4	5.029959898	5.029959898
BRSP_132_1_17	132	2	BRSP	146	146	LAY	1	0	1	0	1	1	4	3.592828499	3.592828499
BRSP_132_1_17	132	2	BRSP	149	146	INC	1	3	1	1	1	1	4	3.592828499	3.592828499
BRSP_132_1_17	132	2	BRSP	152	146	INC	1	3	1	2	1	1	4	3.592828499	3.592828499
BRSP_132_1_17	132	2	BRSP	155	146	INC	1	3	1	3	1	1	4	3.592828499	3.592828499
BRSP_132_1_17	132	2	BRSP	157	146	NSTL	1	2	1	4	1	1	4	3.592828499	3.592828499
BRSP_132_1_17	132	2	BRSP	160	146	NSTL	1	3	1	5	1	1	4	3.592828499	3.592828499
BRSP_132_1_17	132	2	BRSP	163	146	NSTL	1	3	1	6	1	1	4	3.592828499	3.592828499
BRSP_132_1_17	132	2	BRSP	166	146	FLDG	1	3	1	7	1	1	4	3.592828499	3.592828499
BRSP_132_3_17	132	2	BRSP	149	149	INC	0	0	0	0	1	1	3	3.592828499	3.592828499
BRSP_132_3_17	132	2	BRSP	152	149	INC	0	3	0	1	1	1	3	3.592828499	3.592828499
BRSP_132_3_17	132	2	BRSP	155	149	INC	0	3	0	2	1	1	3	3.592828499	3.592828499
BRSP_132_3_17	132	2	BRSP	157	149	INC	0	2	0	3	1	1	3	3.592828499	3.592828499
BRSP_132_3_17	132	2	BRSP	160	149	NSTL	0	3	0	4	1	1	3	3.592828499	3.592828499
BRSP_132_3_17	132	2	BRSP	163	149	INACT	0	3	0	5	1	1	3	3.592828499	3.592828499
BRSP_132_4_17	132	2	BRSP	160	160	INC	1	0	1	0	1	1	3	3.592828499	3.592828499
BRSP_132_4_17	132	2	BRSP	163	160	INC	1	3	1	1	1	1	3	3.592828499	3.592828499
BRSP_132_4_17	132	2	BRSP	166	160	NSTL	1	3	1	2	1	1	3	3.592828499	3.592828499
BRSP_132_4_17	132	2	BRSP	168	160	NSTL	1	2	1	3	1	1	3	3.592828499	3.592828499
BRSP_132_4_17	132	2	BRSP	170	160	NSTL	1	2	1	4	1	1	3	3.592828499	3.592828499
BRSP_132_4_17	132	2	BRSP	173	160	NSTL	1	3	1	5	1	1	3	3.592828499	3.592828499
BRSP_132_4_17	132	2	BRSP	176	160	FLDG	1	3	1	6	1	1	3	3.592828499	3.592828499
BRSP_132_5_17	132	2	BRSP	168	168	NSTL	1	0	1	0	1	1	4	3.592828499	3.592828499
BRSP_132_5_17	132	2	BRSP	170	168	NSTL	1	2	1	1	1	1	4	3.592828499	3.592828499
BRSP_132_5_17	132	2	BRSP	173	168	NSTL	1	3	1	2	1	1	4	3.592828499	3.592828499
BRSP_132_5_17	132	2	BRSP	176	168	FLDG	1	3	1	3	1	1	4	3.592828499	3.592828499
BRSP_145_1_17	145	2	BRSP	146	146	LAY	0	0	0	0	1	1	3	5.588844331	11.31515857
BRSP_145_1_17	145	2	BRSP	149	146	INC	0	3	0	1	1	1	3	5.588844331	11.31515857
BRSP_145_1_17	145	2	BRSP	152	146	INC	0	3	0	2	1	1	3	5.588844331	11.31515857
BRSP_145_1_17	145	2	BRSP	156	146	INACT	0	4	0	3	1	1	3	5.588844331	11.31515857
BRSP_145_2_17	145	2	BRSP	146	146	INC	0	0	0	0	1	1	4	5.588844331	11.31515857
BRSP_145_2_17	145	2	BRSP	149	146	INC	0	3	0	1	1	1	4	5.588844331	11.31515857
BRSP_145_2_17	145	2	BRSP	152	146	INC	0	3	0	2	1	1	4	5.588844331	11.31515857
BRSP_145_2_17	145	2	BRSP	156	146	INC	0	4	0	3	1	1	4	5.588844331	11.31515857
BRSP_145_2_17	145	2	BRSP	159	146	NSTL	0	3	0	4	1	1	4	5.588844331	11.31515857
BRSP_145_2_17	145	2	BRSP	162	146	NSTL	0	3	0	5	1	1	4	5.588844331	11.31515857
BRSP_145_2_17	145	2	BRSP	166	146	INACT	0	4	0	6	1	1	4	5.588844331	11.31515857
BRSP_15_1_17	15	2	BRSP	146	146	INC	1	0	1	0	1	0	4	5.029959898	11.0576591
BRSP_15_1_17	15	2	BRSP	149	146	INC	1	3	1	1	1	0	4	5.029959898	11.0576591
BRSP_15_1_17	15	2	BRSP	152	146	NSTL	1	3	1	2	1	0	4	5.029959898	11.0576591
BRSP_15_1_17	15	2	BRSP	156	146	NSTL	1	4	1	3	1	0	4	5.029959898	11.0576591
BRSP_15_1_17	15	2	BRSP	159	146	NSTL	1	3	1	4	1	0	4	5.029959898	11.0576591
BRSP_15_1_17	15	2	BRSP	162	146	FLDG	1	3	1	5	1	0	4	5.029959898	11.0576591
BRSP_153_1_17	153	2	BRSP	153	153	INC	0	0	0	0	1	1	4	3.869199921	7.050485611
BRSP_153_1_17	153	2	BRSP	156	153	NSTL	0	3	0	1	1	1	4	3.869199921	7.050485611
BRSP_153_1_17	153	2	BRSP	157	153	INACT	0	1	0	2	1	1	4	3.869199921	7.050485611
BRSP_153_2_17	153	2	BRSP	153	153	INC	1	0	1	0	1	1	4	3.869199921	7.050485611
BRSP_153_2_17	153	2	BRSP	156	153	INC	1	3	1	1	1	1	4	3.869199921	7.050485611
BRSP_153_2_17	153	2	BRSP	157	153	NSTL	1	1	1	2	1	1	4	3.869199921	7.050485611
BRSP_153_2_17	153	2	BRSP	160	153	NSTL	1	3	1	3	1	1	4	3.869199921	7.050485611
BRSP_153_2_17	153	2	BRSP	164	153	NSTL	1	4	1	4	1	1	4	3.869199921	7.050485611
BRSP_153_2_17	153	2	BRSP	167	153	FLDG	1	3	1	5	1	1	4	3.869199921	7.050485611
BRSP_3_1_17	3	2	BRSP	155	155	NBLD	1	0	1	0	1	0	3	3.869199921	6.984884994
BRSP_3_1_17	3	2	BRSP	158	155	NSTL	1	3	1	1	1	0	3	3.869199921	6.984884994
BRSP_3_1_17	3	2	BRSP	162	155	FLDG	1	4	1	2	1	0	3	3.869199921	6.984884994
BRSP_3_2_17	3	2	BRSP	186	186	INC	0	0	0	0	1	0	3	3.869199921	6.984884994
BRSP_3_2_17	3	2	BRSP	188	186	INC	0	2	0	1	1	0	3	3.869199921	6.984884994
BRSP_3_2_17	3	2	BRSP	191	186	INC	0	3	0	2	1	0	3	3.869199921	6.984884994
BRSP_3_2_17	3	2	BRSP	193	186	INACT	0	2	0	3	1	0	3	3.869199921	6.984884994
BRSP_3_3_17	3	2	BRSP	186	186	INC	0	0	0	0	1	0	3	3.869199921	6.984884994
BRSP_3_3_17	3	2	BRSP	188	186	INC	0	2	0	1	1	0	3	3.869199921	6.984884994
BRSP_3_3_17	3	2	BRSP	191	186	INC	0	3	0	2	1	0	3	3.869199921	6.984884994
BRSP_3_3_17	3	2	BRSP	193	186	INC	0	2	0	3	1	0	3	3.869199921	6.984884994
BRSP_3_3_17	3	2	BRSP	196	186	INACT	0	3	0	4	1	0	3	3.869199921	6.984884994
BRSP_30_1_17	30	2	BRSP	146	146	INC	0	0	0	0	1	0	4	2.794422166	6.884646623
BRSP_30_1_17	30	2	BRSP	149	146	INC	0	3	0	1	1	0	4	2.794422166	6.884646623
BRSP_30_1_17	30	2	BRSP	152	146	NSTL	0	3	0	2	1	0	4	2.794422166	6.884646623
BRSP_30_1_17	30	2	BRSP	155	146	NSTL	0	3	0	3	1	0	4	2.794422166	6.884646623
BRSP_30_1_17	30	2	BRSP	158	146	NSTL	0	3	0	4	1	0	4	2.794422166	6.884646623
BRSP_30_1_17	30	2	BRSP	161	146	INACT	0	3	0	5	1	0	4	2.794422166	6.884646623
BRSP_30_2_17	30	2	BRSP	151	151	INC	0	0	0	0	1	0	4	2.794422166	6.884646623
BRSP_30_2_17	30	2	BRSP	152	151	INC	0	1	0	1	1	0	4	2.794422166	6.884646623
BRSP_30_2_17	30	2	BRSP	155	151	NSTL	0	3	0	2	1	0	4	2.794422166	6.884646623
BRSP_30_2_17	30	2	BRSP	158	151	NSTL	0	3	0	3	1	0	4	2.794422166	6.884646623
BRSP_30_2_17	30	2	BRSP	161	151	INACT	0	3	0	4	1	0	4	2.794422166	6.884646623
BRSP_34_1_17	34	2	BRSP	157	157	NSTL	1	0	1	0	1	0	3	5.029959898	10.75627414
BRSP_34_1_17	34	2	BRSP	160	157	NSTL	1	3	1	1	1	0	3	5.029959898	10.75627414
BRSP_34_1_17	34	2	BRSP	163	157	NSTL	1	3	1	2	1	0	3	5.029959898	10.75627414
BRSP_34_1_17	34	2	BRSP	166	157	NSTL	1	3	1	3	1	0	3	5.029959898	10.75627414
BRSP_34_1_17	34	2	BRSP	168	157	FLDG	1	2	1	4	1	0	3	5.029959898	10.75627414
BRSP_39_1_17	39	2	BRSP	144	144	INC	1	0	1	0	1	0	4	5.520687693	5.520687693
BRSP_39_1_17	39	2	BRSP	147	178	NSTL	1	3	1	1	1	0	4	5.520687693	5.520687693
BRSP_39_1_17	39	2	BRSP	150	178	NSTL	1	3	1	2	1	0	4	5.520687693	5.520687693
BRSP_39_1_17	39	2	BRSP	153	178	NSTL	1	3	1	3	1	0	4	5.520687693	5.520687693
BRSP_39_1_17	39	2	BRSP	156	178	FLDG	1	3	1	4	1	0	4	5.520687693	5.520687693
BRSP_39_10_17	39	2	BRSP	173	173	INC	1	0	1	0	1	0	3	5.520687693	5.520687693
BRSP_39_10_17	39	2	BRSP	178	181	INC	1	5	1	1	1	0	3	5.520687693	5.520687693
BRSP_39_10_17	39	2	BRSP	181	181	NSTL	1	3	1	2	1	0	3	5.520687693	5.520687693
BRSP_39_10_17	39	2	BRSP	184	181	NSTL	1	3	1	3	1	0	3	5.520687693	5.520687693
BRSP_39_10_17	39	2	BRSP	187	181	NSTL	1	3	1	4	1	0	3	5.520687693	5.520687693
BRSP_39_10_17	39	2	BRSP	191	181	FLDG	1	4	1	5	1	0	3	5.520687693	5.520687693
BRSP_39_12_17	39	2	BRSP	181	181	INC	0	0	0	0	1	0	0	5.520687693	5.520687693
BRSP_39_2_17	39	2	BRSP	144	144	INC	1	0	1	0	1	0	4	5.520687693	5.520687693
BRSP_39_2_17	39	2	BRSP	147	144	INC	1	3	1	1	1	0	4	5.520687693	5.520687693
BRSP_39_2_17	39	2	BRSP	150	144	NSTL	1	3	1	2	1	0	4	5.520687693	5.520687693
BRSP_39_2_17	39	2	BRSP	153	144	NSTL	1	3	1	3	1	0	4	5.520687693	5.520687693
BRSP_39_2_17	39	2	BRSP	156	144	NSTL	1	3	1	4	1	0	4	5.520687693	5.520687693
BRSP_39_2_17	39	2	BRSP	159	144	FLDG	1	3	1	5	1	0	4	5.520687693	5.520687693
BRSP_39_3_17	39	2	BRSP	144	144	INC	1	0	1	0	1	0	4	5.520687693	5.520687693
BRSP_39_3_17	39	2	BRSP	147	144	INC	1	3	1	1	1	0	4	5.520687693	5.520687693
BRSP_39_3_17	39	2	BRSP	150	144	NSTL	1	3	1	2	1	0	4	5.520687693	5.520687693
BRSP_39_3_17	39	2	BRSP	153	144	NSTL	1	3	1	3	1	0	4	5.520687693	5.520687693
BRSP_39_3_17	39	2	BRSP	156	144	NSTL	1	3	1	4	1	0	4	5.520687693	5.520687693
BRSP_39_3_17	39	2	BRSP	159	144	FLDG	1	3	1	5	1	0	4	5.520687693	5.520687693
BRSP_39_4_17	39	2	BRSP	144	144	INC	1	0	1	0	1	0	4	5.520687693	5.520687693
BRSP_39_4_17	39	2	BRSP	147	144	INC	1	3	1	1	1	0	4	5.520687693	5.520687693
BRSP_39_4_17	39	2	BRSP	150	144	NSTL	1	3	1	2	1	0	4	5.520687693	5.520687693
BRSP_39_4_17	39	2	BRSP	153	144	NSTL	1	3	1	3	1	0	4	5.520687693	5.520687693
BRSP_39_4_17	39	2	BRSP	156	144	NSTL	1	3	1	4	1	0	4	5.520687693	5.520687693
BRSP_39_4_17	39	2	BRSP	159	144	FLDG	1	3	1	5	1	0	4	5.520687693	5.520687693
BRSP_39_5_17	39	2	BRSP	144	144	INC	0	0	0	0	1	0	4	5.520687693	5.520687693
BRSP_39_5_17	39	2	BRSP	147	144	INC	0	3	0	1	1	0	4	5.520687693	5.520687693
BRSP_39_5_17	39	2	BRSP	150	144	INC	0	3	0	2	1	0	4	5.520687693	5.520687693
BRSP_39_5_17	39	2	BRSP	153	144	NSTL	0	3	0	3	1	0	4	5.520687693	5.520687693
BRSP_39_5_17	39	2	BRSP	156	144	INACT	0	3	0	4	1	0	4	5.520687693	5.520687693
BRSP_39_6_17	39	2	BRSP	144	144	LAY	0	0	0	0	1	0	4	5.520687693	5.520687693
BRSP_39_6_17	39	2	BRSP	147	144	INC	0	3	0	1	1	0	4	5.520687693	5.520687693
BRSP_39_6_17	39	2	BRSP	150	144	INC	0	3	0	2	1	0	4	5.520687693	5.520687693
BRSP_39_6_17	39	2	BRSP	153	144	INC	0	3	0	3	1	0	4	5.520687693	5.520687693
BRSP_39_6_17	39	2	BRSP	156	144	INC	0	3	0	4	1	0	4	5.520687693	5.520687693
BRSP_39_6_17	39	2	BRSP	159	144	NSTL	0	3	0	5	1	0	4	5.520687693	5.520687693
BRSP_39_6_17	39	2	BRSP	162	144	NSTL	0	3	0	6	1	0	4	5.520687693	5.520687693
BRSP_39_6_17	39	2	BRSP	164	144	INACT	0	2	0	7	1	0	4	5.520687693	5.520687693
BRSP_39_7_17	39	2	BRSP	147	147	INC	1	0	1	0	1	0	4	5.520687693	5.520687693
BRSP_39_7_17	39	2	BRSP	150	147	INC	1	3	1	1	1	0	4	5.520687693	5.520687693
BRSP_39_7_17	39	2	BRSP	153	147	INC	1	3	1	2	1	0	4	5.520687693	5.520687693
BRSP_39_7_17	39	2	BRSP	156	147	NSTL	1	3	1	3	1	0	4	5.520687693	5.520687693
BRSP_39_7_17	39	2	BRSP	159	147	NSTL	1	3	1	4	1	0	4	5.520687693	5.520687693
BRSP_39_7_17	39	2	BRSP	162	147	NSTL	1	3	1	5	1	0	4	5.520687693	5.520687693
BRSP_39_7_17	39	2	BRSP	164	147	FLDG	1	2	1	6	1	0	4	5.520687693	5.520687693
BRSP_39_8_17	39	2	BRSP	159	159	NSTL	1	0	1	0	1	0	4	5.520687693	5.520687693
BRSP_39_8_17	39	2	BRSP	162	159	NSTL	1	3	1	1	1	0	4	5.520687693	5.520687693
BRSP_39_8_17	39	2	BRSP	164	159	NSTL	1	2	1	2	1	0	4	5.520687693	5.520687693
BRSP_39_8_17	39	2	BRSP	167	159	FLDG	1	3	1	3	1	0	4	5.520687693	5.520687693
BRSP_39_9_17	39	2	BRSP	173	173	LAY	0	0	0	0	1	0	3	5.520687693	5.520687693
BRSP_39_9_17	39	2	BRSP	178	173	INC	0	5	0	1	1	0	3	5.520687693	5.520687693
BRSP_39_9_17	39	2	BRSP	181	173	INC	0	3	0	2	1	0	3	5.520687693	5.520687693
BRSP_39_9_17	39	2	BRSP	184	173	NSTL	0	3	0	3	1	0	3	5.520687693	5.520687693
BRSP_39_9_17	39	2	BRSP	187	173	NSTL	0	3	0	4	1	0	3	5.520687693	5.520687693
BRSP_39_9_17	39	2	BRSP	191	173	INACT	0	4	0	5	1	0	3	5.520687693	5.520687693
BRSP_40_1_17	40	2	BRSP	150	150	NBLD	0	0	0	0	1	0	2	5.029959898	5.029959898
BRSP_40_1_17	40	2	BRSP	152	150	NBLD	0	2	0	1	1	0	2	5.029959898	5.029959898
BRSP_40_1_17	40	2	BRSP	159	150	INC	0	3	0	3	1	0	2	5.029959898	5.029959898
BRSP_40_1_17	40	2	BRSP	156	150	LAY	0	4	0	2	1	0	2	5.029959898	5.029959898
BRSP_40_1_17	40	2	BRSP	162	150	INC	0	3	0	4	1	0	2	5.029959898	5.029959898
BRSP_40_1_17	40	2	BRSP	164	150	INC	0	2	0	5	1	0	2	5.029959898	5.029959898
BRSP_40_1_17	40	2	BRSP	166	150	INACT	0	2	0	6	1	0	2	5.029959898	5.029959898
BRSP_40_2_17	40	2	BRSP	152	152	INC	1	0	1	0	1	0	4	5.029959898	5.029959898
BRSP_40_2_17	40	2	BRSP	156	156	INC	1	4	1	1	1	0	4	5.029959898	5.029959898
BRSP_40_2_17	40	2	BRSP	159	159	NSTL	1	3	1	2	1	0	4	5.029959898	5.029959898
BRSP_40_2_17	40	2	BRSP	162	159	NSTL	1	3	1	3	1	0	4	5.029959898	5.029959898
BRSP_40_2_17	40	2	BRSP	164	159	NSTL	1	2	1	4	1	0	4	5.029959898	5.029959898
BRSP_40_2_17	40	2	BRSP	166	159	NSTL	1	2	1	5	1	0	4	5.029959898	5.029959898
BRSP_40_2_17	40	2	BRSP	168	159	FLDG	1	2	1	6	1	0	4	5.029959898	5.029959898
BRSP_42_1_17	42	2	BRSP	153	153	NSTL	1	0	1	0	1	0	4	5.029959898	5.029959898
BRSP_42_1_17	42	2	BRSP	156	153	NSTL	1	3	1	1	1	0	4	5.029959898	5.029959898
BRSP_42_1_17	42	2	BRSP	159	153	NSTL	1	3	1	2	1	0	4	5.029959898	5.029959898
BRSP_42_1_17	42	2	BRSP	162	153	FLDG	1	3	1	3	1	0	4	5.029959898	5.029959898
BRSP_42_2_17	42	2	BRSP	153	153	NSTL	1	0	1	0	1	0	4	5.029959898	5.029959898
BRSP_42_2_17	42	2	BRSP	156	153	NSTL	1	3	1	1	1	0	4	5.029959898	5.029959898
BRSP_42_2_17	42	2	BRSP	159	153	NSTL	1	3	1	2	1	0	4	5.029959898	5.029959898
BRSP_42_2_17	42	2	BRSP	162	153	NSTL	1	3	1	3	1	0	4	5.029959898	5.029959898
BRSP_42_2_17	42	2	BRSP	164	153	FLDG	1	2	1	4	1	0	4	5.029959898	5.029959898
BRSP_42_3_17	42	2	BRSP	153	153	INC	1	0	1	0	1	0	4	5.029959898	5.029959898
BRSP_42_3_17	42	2	BRSP	156	153	NSTL	1	3	1	1	1	0	4	5.029959898	5.029959898
BRSP_42_3_17	42	2	BRSP	159	153	NSTL	1	3	1	2	1	0	4	5.029959898	5.029959898
BRSP_42_3_17	42	2	BRSP	162	153	NSTL	1	3	1	3	1	0	4	5.029959898	5.029959898
BRSP_42_3_17	42	2	BRSP	164	153	NSTL	1	2	1	4	1	0	4	5.029959898	5.029959898
BRSP_42_3_17	42	2	BRSP	167	153	FLDG	1	3	1	5	1	0	4	5.029959898	5.029959898
BRSP_42_4_17	42	2	BRSP	159	159	NSTL	1	0	1	0	1	0	4	5.029959898	5.029959898
BRSP_42_4_17	42	2	BRSP	162	159	FLDG	1	3	1	1	1	0	4	5.029959898	5.029959898
BRSP_50_1_17	50	2	BRSP	150	150	NSTL	1	0	1	0	1	0	4	4.373878172	4.373878172
BRSP_50_1_17	50	2	BRSP	153	150	NSTL	1	3	1	1	1	0	4	4.373878172	4.373878172
BRSP_50_1_17	50	2	BRSP	156	150	NSTL	1	3	1	2	1	0	4	4.373878172	4.373878172
BRSP_50_1_17	50	2	BRSP	159	150	FLDG	1	3	1	3	1	0	4	4.373878172	4.373878172
BRSP_50_2_17	50	2	BRSP	150	150	INC	0	0	0	0	1	0	0	4.373878172	4.373878172
BRSP_50_2_17	50	2	BRSP	153	150	INACT	0	3	0	1	1	0	0	4.373878172	4.373878172
BRSP_50_3_17	50	2	BRSP	170	170	INC	0	0	0	0	1	0	0	4.373878172	4.373878172
BRSP_50_3_17	50	2	BRSP	173	170	INACT	0	3	0	1	1	0	0	4.373878172	4.373878172
BRSP_50_4_17	50	2	BRSP	173	173	LAY	0	0	0	0	1	0	3	4.373878172	4.373878172
BRSP_50_4_17	50	2	BRSP	177	173	INC	0	4	0	1	1	0	3	4.373878172	4.373878172
BRSP_50_4_17	50	2	BRSP	180	173	INC	0	3	0	2	1	0	3	4.373878172	4.373878172
BRSP_50_4_17	50	2	BRSP	183	173	INC	0	3	0	3	1	0	3	4.373878172	4.373878172
BRSP_50_4_17	50	2	BRSP	186	173	INC	0	3	0	4	1	0	3	4.373878172	4.373878172
BRSP_50_4_17	50	2	BRSP	188	173	INACT	0	2	0	5	1	0	3	4.373878172	4.373878172
BRSP_50_5_17	50	2	BRSP	173	173	INC	0	0	0	0	1	0	4	4.373878172	4.373878172
BRSP_50_5_17	50	2	BRSP	177	173	NSTL	0	4	0	1	1	0	4	4.373878172	4.373878172
BRSP_50_5_17	50	2	BRSP	180	173	NSTL	0	3	0	2	1	0	4	4.373878172	4.373878172
BRSP_50_5_17	50	2	BRSP	183	173	INACT	0	3	0	3	1	0	4	4.373878172	4.373878172
BRSP_52_1_17	52	2	BRSP	144	144	INC	1	0	1	0	1	0	4	5.029959898	5.029959898
BRSP_52_1_17	52	2	BRSP	147	144	INC	1	3	1	1	1	0	4	5.029959898	5.029959898
BRSP_52_1_17	52	2	BRSP	150	144	INC	1	3	1	2	1	0	4	5.029959898	5.029959898
BRSP_52_1_17	52	2	BRSP	153	144	NSTL	1	3	1	3	1	0	4	5.029959898	5.029959898
BRSP_52_1_17	52	2	BRSP	159	144	NSTL	1	6	1	4	1	0	4	5.029959898	5.029959898
BRSP_52_1_17	52	2	BRSP	162	144	FLDG	1	3	1	5	1	0	4	5.029959898	5.029959898
BRSP_52_2_17	52	2	BRSP	178	178	INC	1	0	1	0	1	0	2	5.029959898	5.029959898
BRSP_52_2_17	52	2	BRSP	185	178	NSTL	1	7	1	1	1	0	2	5.029959898	5.029959898
BRSP_52_2_17	52	2	BRSP	187	178	NSTL	1	2	1	2	1	0	2	5.029959898	5.029959898
BRSP_52_2_17	52	2	BRSP	191	178	NSTL	1	4	1	3	1	0	2	5.029959898	5.029959898
BRSP_52_2_17	52	2	BRSP	193	178	NSTL	1	2	1	4	1	0	2	5.029959898	5.029959898
BRSP_52_2_17	52	2	BRSP	196	178	FLDG	1	3	1	5	1	0	2	5.029959898	5.029959898
BRSP_6_1_17	6	2	BRSP	145	145	INC	1	0	1	0	1	0	4	2.794422166	2.794422166
BRSP_6_1_17	6	2	BRSP	148	145	INC	1	3	1	1	1	0	4	2.794422166	2.794422166
BRSP_6_1_17	6	2	BRSP	151	145	NSTL	1	3	1	2	1	0	4	2.794422166	2.794422166
BRSP_6_1_17	6	2	BRSP	155	145	NSTL	1	4	1	3	1	0	4	2.794422166	2.794422166
BRSP_6_1_17	6	2	BRSP	157	145	NSTL	1	2	1	4	1	0	4	2.794422166	2.794422166
BRSP_6_1_17	6	2	BRSP	160	145	FLDG	1	3	1	5	1	0	4	2.794422166	2.794422166
BRSP_66_1_17	66	2	BRSP	144	144	INC	0	0	0	0	1	0	3	3.353306599	8.332710286
BRSP_66_1_17	66	2	BRSP	147	144	INC	0	3	0	1	1	0	3	3.353306599	8.332710286
BRSP_66_1_17	66	2	BRSP	150	144	INC	0	3	0	2	1	0	3	3.353306599	8.332710286
BRSP_66_1_17	66	2	BRSP	153	144	NSTL	0	3	0	3	1	0	3	3.353306599	8.332710286
BRSP_66_1_17	66	2	BRSP	156	144	INACT	0	3	0	4	1	0	3	3.353306599	8.332710286
BRSP_66_2_17	66	2	BRSP	144	144	INC	0	0	0	0	1	0	4	3.353306599	8.332710286
BRSP_66_2_17	66	2	BRSP	147	144	INC	0	3	0	1	1	0	4	3.353306599	8.332710286
BRSP_66_2_17	66	2	BRSP	150	144	NSTL	0	3	0	2	1	0	4	3.353306599	8.332710286
BRSP_66_2_17	66	2	BRSP	153	144	NSTL	0	3	0	3	1	0	4	3.353306599	8.332710286
BRSP_66_2_17	66	2	BRSP	156	144	INACT	0	3	0	4	1	0	4	3.353306599	8.332710286
BRSP_75_1_17	75	2	BRSP	136	136	LAY	0	0	0	0	1	0	5	5.389242748	11.11555699
BRSP_75_1_17	75	2	BRSP	139	136	INC	0	3	0	1	1	0	5	5.389242748	11.11555699
BRSP_75_1_17	75	2	BRSP	142	136	INC	0	3	0	2	1	0	5	5.389242748	11.11555699
BRSP_75_1_17	75	2	BRSP	144	136	INC	0	2	0	3	1	0	5	5.389242748	11.11555699
BRSP_75_1_17	75	2	BRSP	147	136	INC	0	3	0	4	1	0	5	5.389242748	11.11555699
BRSP_75_1_17	75	2	BRSP	150	136	NSTL	0	3	0	5	1	0	5	5.389242748	11.11555699
BRSP_75_1_17	75	2	BRSP	153	136	INACT	0	3	0	6	1	0	5	5.389242748	11.11555699
BRSP_75_2_17	75	2	BRSP	136	136	LAY	1	0	1	0	1	0	4	5.389242748	11.11555699
BRSP_75_2_17	75	2	BRSP	139	136	INC	1	3	1	1	1	0	4	5.389242748	11.11555699
BRSP_75_2_17	75	2	BRSP	142	136	INC	1	3	1	2	1	0	4	5.389242748	11.11555699
BRSP_75_2_17	75	2	BRSP	144	136	INC	1	2	1	3	1	0	4	5.389242748	11.11555699
BRSP_75_2_17	75	2	BRSP	147	136	INC	1	3	1	4	1	0	4	5.389242748	11.11555699
BRSP_75_2_17	75	2	BRSP	150	136	NSTL	1	3	1	5	1	0	4	5.389242748	11.11555699
BRSP_75_2_17	75	2	BRSP	153	136	NSTL	1	3	1	6	1	0	4	5.389242748	11.11555699
BRSP_75_2_17	75	2	BRSP	156	136	NSTL	1	3	1	7	1	0	4	5.389242748	11.11555699
BRSP_75_2_17	75	2	BRSP	159	136	FLDG	1	3	1	8	1	0	4	5.389242748	11.11555699
BRSP_75_3_17	75	2	BRSP	136	136	NBLD	1	0	1	0	1	0	4	5.389242748	11.11555699
BRSP_75_3_17	75	2	BRSP	139	136	LAY	1	3	1	1	1	0	4	5.389242748	11.11555699
BRSP_75_3_17	75	2	BRSP	142	136	INC	1	3	1	2	1	0	4	5.389242748	11.11555699
BRSP_75_3_17	75	2	BRSP	144	136	INC	1	2	1	3	1	0	4	5.389242748	11.11555699
BRSP_75_3_17	75	2	BRSP	147	136	INC	1	3	1	4	1	0	4	5.389242748	11.11555699
BRSP_75_3_17	75	2	BRSP	150	136	INC	1	3	1	5	1	0	4	5.389242748	11.11555699
BRSP_75_3_17	75	2	BRSP	153	136	NSTL	1	3	1	6	1	0	4	5.389242748	11.11555699
BRSP_75_3_17	75	2	BRSP	156	136	NSTL	1	3	1	7	1	0	4	5.389242748	11.11555699
BRSP_75_3_17	75	2	BRSP	159	136	NSTL	1	3	1	8	1	0	4	5.389242748	11.11555699
BRSP_75_3_17	75	2	BRSP	161	136	FLDG	1	2	1	9	1	0	4	5.389242748	11.11555699
BRSP_75_4_17	75	2	BRSP	142	142	INC	1	0	1	0	1	0	4	5.389242748	11.11555699
BRSP_75_4_17	75	2	BRSP	144	142	INC	1	2	1	1	1	0	4	5.389242748	11.11555699
BRSP_75_4_17	75	2	BRSP	147	142	INC	1	3	1	2	1	0	4	5.389242748	11.11555699
BRSP_75_4_17	75	2	BRSP	150	142	NSTL	1	3	1	3	1	0	4	5.389242748	11.11555699
BRSP_75_4_17	75	2	BRSP	153	142	NSTL	1	3	1	4	1	0	4	5.389242748	11.11555699
BRSP_75_4_17	75	2	BRSP	156	142	NSTL	1	3	1	5	1	0	4	5.389242748	11.11555699
BRSP_75_4_17	75	2	BRSP	159	142	FLDG	1	3	1	6	1	0	4	5.389242748	11.11555699
BRSP_75_5_17	75	2	BRSP	153	153	NSTL	0	0	0	0	1	0	0	5.389242748	11.11555699
BRSP_75_5_17	75	2	BRSP	156	153	INACT	0	3	0	1	1	0	0	5.389242748	11.11555699
BRSP_75_6_17	75	2	BRSP	170	170	LAY	0	0	0	0	1	0	3	5.389242748	11.11555699
BRSP_75_6_17	75	2	BRSP	172	170	INC	0	2	0	1	1	0	3	5.389242748	11.11555699
BRSP_75_6_17	75	2	BRSP	175	170	INC	0	3	0	2	1	0	3	5.389242748	11.11555699
BRSP_75_6_17	75	2	BRSP	177	170	INC	0	2	0	3	1	0	3	5.389242748	11.11555699
BRSP_75_6_17	75	2	BRSP	179	170	INACT	0	2	0	4	1	0	3	5.389242748	11.11555699
BRSP_87_1_17	87	2	BRSP	149	149	INC	0	0	0	0	1	1	4	6.287449872	6.287449872
BRSP_87_1_17	87	2	BRSP	152	149	INC	0	3	0	1	1	1	4	6.287449872	6.287449872
BRSP_87_1_17	87	2	BRSP	155	149	INC	0	3	0	2	1	1	4	6.287449872	6.287449872
BRSP_87_1_17	87	2	BRSP	158	149	INC	0	3	0	3	1	1	4	6.287449872	6.287449872
BRSP_87_1_17	87	2	BRSP	160	149	INACT	0	2	0	4	1	1	4	6.287449872	6.287449872
BRSP_87_2_17	87	2	BRSP	169	169	INC	0	0	0	0	1	1	0	6.287449872	6.287449872
BRSP_87_2_17	87	2	BRSP	172	169	INC	0	3	0	1	1	1	0	6.287449872	6.287449872
BRSP_87_2_17	87	2	BRSP	174	169	INACT	0	2	0	2	1	1	0	6.287449872	6.287449872
BRSP_96_1_17	96	2	BRSP	139	139	INC	1	0	1	0	1	1	4	3.353306599	10.56228027
BRSP_96_1_17	96	2	BRSP	142	139	INC	1	3	1	1	1	1	4	3.353306599	10.56228027
BRSP_96_1_17	96	2	BRSP	145	139	INC	1	3	1	2	1	1	4	3.353306599	10.56228027
BRSP_96_1_17	96	2	BRSP	148	139	NSTL	1	3	1	3	1	1	4	3.353306599	10.56228027
BRSP_96_1_17	96	2	BRSP	151	139	NSTL	1	3	1	4	1	1	4	3.353306599	10.56228027
BRSP_96_1_17	96	2	BRSP	153	139	NSTL	1	2	1	5	1	1	4	3.353306599	10.56228027
BRSP_96_1_17	96	2	BRSP	156	139	NSTL	1	3	1	6	1	1	4	3.353306599	10.56228027
BRSP_96_1_17	96	2	BRSP	159	139	FLDG	1	3	1	7	1	1	4	3.353306599	10.56228027
BRSP_96_2_17	96	2	BRSP	179	179	INC	1	0	1	0	1	1	3	3.353306599	10.56228027
BRSP_96_2_17	96	2	BRSP	182	179	NSTL	1	3	1	1	1	1	3	3.353306599	10.56228027
BRSP_96_2_17	96	2	BRSP	184	179	NSTL	1	2	1	2	1	1	3	3.353306599	10.56228027
BRSP_96_2_17	96	2	BRSP	187	179	NSTL	1	3	1	3	1	1	3	3.353306599	10.56228027
BRSP_96_2_17	96	2	BRSP	191	179	FLDG	1	4	1	4	1	1	3	3.353306599	10.56228027
BRSP_96_3_17	96	2	BRSP	184	184	NSTL	1	0	1	0	1	1	3	3.353306599	10.56228027
BRSP_96_3_17	96	2	BRSP	187	184	NSTL	1	3	1	1	1	1	3	3.353306599	10.56228027
BRSP_96_3_17	96	2	BRSP	191	184	FLDG	1	4	1	2	1	1	3	3.353306599	10.56228027
MCLO_112_1_17	112	2	MCLO	140	140	NSTL	1	0	1	0	1	1	3	3.738822086	3.738822086
MCLO_112_1_17	112	2	MCLO	143	140	NSTL	1	3	1	1	1	1	3	3.738822086	3.738822086
MCLO_112_1_17	112	2	MCLO	146	140	NSTL	1	3	1	2	1	1	3	3.738822086	3.738822086
MCLO_112_1_17	112	2	MCLO	149	140	FLDG	1	3	1	3	1	1	3	3.738822086	3.738822086
MCLO_112_2_17	112	2	MCLO	140	140	INC	0	0	0	0	1	1	4	3.738822086	3.738822086
MCLO_112_2_17	112	2	MCLO	143	140	INC	0	3	0	1	1	1	4	3.738822086	3.738822086
MCLO_112_2_17	112	2	MCLO	146	140	NSTL	0	3	0	2	1	1	4	3.738822086	3.738822086
MCLO_112_2_17	112	2	MCLO	149	140	INACT	0	3	0	3	1	1	4	3.738822086	3.738822086
MCLO_112_3_17	112	2	MCLO	140	140	NSTL	1	0	1	0	1	1	3	3.738822086	3.738822086
MCLO_112_3_17	112	2	MCLO	143	140	NSTL	1	3	1	1	1	1	3	3.738822086	3.738822086
MCLO_112_3_17	112	2	MCLO	146	140	NSTL	1	3	1	2	1	1	3	3.738822086	3.738822086
MCLO_112_3_17	112	2	MCLO	149	140	NSTL	1	3	1	3	1	1	3	3.738822086	3.738822086
MCLO_112_3_17	112	2	MCLO	152	140	FLDG	1	3	1	4	1	1	3	3.738822086	3.738822086
MCLO_112_4_17	112	2	MCLO	143	143	INC	1	0	1	0	1	1	4	3.738822086	3.738822086
MCLO_112_4_17	112	2	MCLO	146	143	INC	1	3	1	1	1	1	4	3.738822086	3.738822086
MCLO_112_4_17	112	2	MCLO	149	143	NSTL	1	3	1	2	1	1	4	3.738822086	3.738822086
MCLO_112_4_17	112	2	MCLO	152	143	NSTL	1	3	1	3	1	1	4	3.738822086	3.738822086
MCLO_112_4_17	112	2	MCLO	155	143	NSTL	1	3	1	4	1	1	4	3.738822086	3.738822086
MCLO_112_4_17	112	2	MCLO	157	143	FLDG	1	2	1	5	1	1	4	3.738822086	3.738822086
MCLO_112_5_17	112	2	MCLO	143	143	INC	1	0	1	0	1	1	3	3.738822086	3.738822086
MCLO_112_5_17	112	2	MCLO	146	143	NSTL	1	3	1	1	1	1	3	3.738822086	3.738822086
MCLO_112_5_17	112	2	MCLO	149	143	NSTL	1	3	1	2	1	1	3	3.738822086	3.738822086
MCLO_112_5_17	112	2	MCLO	152	143	NSTL	1	3	1	3	1	1	3	3.738822086	3.738822086
MCLO_112_5_17	112	2	MCLO	155	143	FLDG	1	3	1	4	1	1	3	3.738822086	3.738822086
MCLO_112_7_17	112	2	MCLO	146	146	INC	1	0	1	0	1	1	3	3.738822086	3.738822086
MCLO_112_7_17	112	2	MCLO	149	146	INC	1	3	1	1	1	1	3	3.738822086	3.738822086
MCLO_112_7_17	112	2	MCLO	152	146	NSTL	1	3	1	2	1	1	3	3.738822086	3.738822086
MCLO_112_7_17	112	2	MCLO	155	146	NSTL	1	3	1	3	1	1	3	3.738822086	3.738822086
MCLO_112_7_17	112	2	MCLO	157	146	NSTL	1	2	1	4	1	1	3	3.738822086	3.738822086
MCLO_112_7_17	112	2	MCLO	160	146	NSTL	1	3	1	5	1	1	3	3.738822086	3.738822086
MCLO_112_7_17	112	2	MCLO	163	146	FLDG	1	3	1	6	1	1	3	3.738822086	3.738822086
MCLO_127_1_17	127	2	MCLO	135	135	INC	1	0	1	0	1	1	4	6.231370144	13.38926294
MCLO_127_1_17	127	2	MCLO	138	135	INC	1	3	1	1	1	1	4	6.231370144	13.38926294
MCLO_127_1_17	127	2	MCLO	140	135	INC	1	2	1	2	1	1	4	6.231370144	13.38926294
MCLO_127_1_17	127	2	MCLO	143	135	NSTL	1	3	1	3	1	1	4	6.231370144	13.38926294
MCLO_127_1_17	127	2	MCLO	146	135	NSTL	1	3	1	4	1	1	4	6.231370144	13.38926294
MCLO_127_1_17	127	2	MCLO	149	135	NSTL	1	3	1	5	1	1	4	6.231370144	13.38926294
MCLO_127_1_17	127	2	MCLO	152	135	FLDG	1	3	1	6	1	1	4	6.231370144	13.38926294
MCLO_127_2_17	127	2	MCLO	138	138	INC	1	0	1	0	1	1	3	6.231370144	13.38926294
MCLO_127_2_17	127	2	MCLO	140	138	INC	1	2	1	1	1	1	3	6.231370144	13.38926294
MCLO_127_2_17	127	2	MCLO	143	138	INC	1	3	1	2	1	1	3	6.231370144	13.38926294
MCLO_127_2_17	127	2	MCLO	146	138	NSTL	1	3	1	3	1	1	3	6.231370144	13.38926294
MCLO_127_2_17	127	2	MCLO	149	138	NSTL	1	3	1	4	1	1	3	6.231370144	13.38926294
MCLO_127_2_17	127	2	MCLO	152	138	NSTL	1	3	1	5	1	1	3	6.231370144	13.38926294
MCLO_127_2_17	127	2	MCLO	155	138	FLDG	1	3	1	6	1	1	3	6.231370144	13.38926294
MCLO_127_3_17	127	2	MCLO	152	152	NSTL	0	0	0	0	1	1	4	6.231370144	13.38926294
MCLO_127_3_17	127	2	MCLO	155	152	NSTL	0	3	0	1	1	1	4	6.231370144	13.38926294
MCLO_127_3_17	127	2	MCLO	157	152	INACT	0	2	0	2	1	1	4	6.231370144	13.38926294
MCLO_127_4_17	127	2	MCLO	163	163	INC	1	0	1	0	1	1	3	6.231370144	13.38926294
MCLO_127_4_17	127	2	MCLO	166	163	INC	1	3	1	1	1	1	3	6.231370144	13.38926294
MCLO_127_4_17	127	2	MCLO	168	163	INC	1	2	1	2	1	1	3	6.231370144	13.38926294
MCLO_127_4_17	127	2	MCLO	170	163	NSTL	1	2	1	3	1	1	3	6.231370144	13.38926294
MCLO_127_4_17	127	2	MCLO	172	163	NSTL	1	2	1	4	1	1	3	6.231370144	13.38926294
MCLO_127_4_17	127	2	MCLO	174	163	NSTL	1	2	1	5	1	1	3	6.231370144	13.38926294
MCLO_127_4_17	127	2	MCLO	176	163	NSTL	1	2	1	6	1	1	3	6.231370144	13.38926294
MCLO_127_4_17	127	2	MCLO	179	163	NSTL	1	3	1	7	1	1	3	6.231370144	13.38926294
MCLO_127_4_17	127	2	MCLO	181	182	FLDG	1	2	1	8	1	1	3	6.231370144	13.38926294
MCLO_130_1_17	130	2	MCLO	132	132	INC	0	0	0	0	1	1	4	5.60823313	5.60823313
MCLO_130_1_17	130	2	MCLO	135	132	INC	0	3	0	1	1	1	4	5.60823313	5.60823313
MCLO_130_1_17	130	2	MCLO	138	132	INC	0	3	0	2	1	1	4	5.60823313	5.60823313
MCLO_130_1_17	130	2	MCLO	140	132	NSTL	0	2	0	3	1	1	4	5.60823313	5.60823313
MCLO_130_1_17	130	2	MCLO	143	132	INACT	0	3	0	4	1	1	4	5.60823313	5.60823313
MCLO_130_2_17	130	2	MCLO	132	132	INC	0	0	0	0	1	1	4	5.60823313	5.60823313
MCLO_130_2_17	130	2	MCLO	135	132	INC	0	3	0	1	1	1	4	5.60823313	5.60823313
MCLO_130_2_17	130	2	MCLO	138	132	INC	0	3	0	2	1	1	4	5.60823313	5.60823313
MCLO_130_2_17	130	2	MCLO	140	132	INC	0	2	0	3	1	1	4	5.60823313	5.60823313
MCLO_130_2_17	130	2	MCLO	143	132	NSTL	0	3	0	4	1	1	4	5.60823313	5.60823313
MCLO_130_2_17	130	2	MCLO	158	132	INACT	0	15	0	5	1	1	4	5.60823313	5.60823313
MCLO_130_3_17	130	2	MCLO	158	158	INC	1	0	1	0	1	1	4	5.60823313	5.60823313
MCLO_130_3_17	130	2	MCLO	160	158	NSTL	1	2	1	1	1	1	4	5.60823313	5.60823313
MCLO_130_3_17	130	2	MCLO	163	158	NSTL	1	3	1	2	1	1	4	5.60823313	5.60823313
MCLO_130_3_17	130	2	MCLO	166	158	NSTL	1	3	1	3	1	1	4	5.60823313	5.60823313
MCLO_130_3_17	130	2	MCLO	168	158	NSTL	1	2	1	4	1	1	4	5.60823313	5.60823313
MCLO_130_3_17	130	2	MCLO	171	158	FLDG	1	3	1	5	1	1	4	5.60823313	5.60823313
MCLO_131_1_17	131	2	MCLO	131	131	INC	0	0	0	0	1	1	3	5.60823313	5.60823313
MCLO_131_1_17	131	2	MCLO	134	131	INC	0	3	0	1	1	1	3	5.60823313	5.60823313
MCLO_131_1_17	131	2	MCLO	136	131	INC	0	2	0	2	1	1	3	5.60823313	5.60823313
MCLO_131_1_17	131	2	MCLO	139	131	INACT	0	3	0	3	1	1	3	5.60823313	5.60823313
MCLO_131_2_17	131	2	MCLO	136	136	INC	1	0	1	0	1	1	4	5.60823313	5.60823313
MCLO_131_2_17	131	2	MCLO	139	136	INC	1	3	1	1	1	1	4	5.60823313	5.60823313
MCLO_131_2_17	131	2	MCLO	142	136	INC	0	3	0	2	1	1	4	5.60823313	5.60823313
MCLO_131_2_17	131	2	MCLO	145	136	NSTL	1	3	1	3	1	1	4	5.60823313	5.60823313
MCLO_131_2_17	131	2	MCLO	148	136	NSTL	1	3	1	4	1	1	4	5.60823313	5.60823313
MCLO_131_2_17	131	2	MCLO	151	136	NSTL	1	3	1	5	1	1	4	5.60823313	5.60823313
MCLO_131_2_17	131	2	MCLO	155	136	FLDG	1	4	1	6	1	1	4	5.60823313	5.60823313
MCLO_131_3_17	131	2	MCLO	145	145	NSTL	1	0	1	0	1	1	4	5.60823313	5.60823313
MCLO_131_3_17	131	2	MCLO	148	145	NSTL	1	3	1	1	1	1	4	5.60823313	5.60823313
MCLO_131_3_17	131	2	MCLO	151	145	NSTL	1	3	1	2	1	1	4	5.60823313	5.60823313
MCLO_131_3_17	131	2	MCLO	155	145	FLDG	1	4	1	3	1	1	4	5.60823313	5.60823313
MCLO_131_4_17	131	2	MCLO	171	171	NSTL	1	0	1	0	1	1	2	5.60823313	5.60823313
MCLO_131_4_17	131	2	MCLO	173	171	NSTL	1	2	1	1	1	1	2	5.60823313	5.60823313
MCLO_131_4_17	131	2	MCLO	176	171	NSTL	1	3	1	2	1	1	2	5.60823313	5.60823313
MCLO_131_4_17	131	2	MCLO	179	171	FLDG	1	3	1	3	1	1	2	5.60823313	5.60823313
MCLO_154_1_17	154	2	MCLO	132	132	INC	1	0	1	0	1	1	4	3.115685072	3.115685072
MCLO_154_1_17	154	2	MCLO	135	132	INC	1	3	1	1	1	1	4	3.115685072	3.115685072
MCLO_154_1_17	154	2	MCLO	138	132	INC	1	3	1	2	1	1	4	3.115685072	3.115685072
MCLO_154_1_17	154	2	MCLO	140	132	INC	1	2	1	3	1	1	4	3.115685072	3.115685072
MCLO_154_1_17	154	2	MCLO	143	132	NSTL	1	3	1	4	1	1	4	3.115685072	3.115685072
MCLO_154_1_17	154	2	MCLO	158	132	FLDG	1	15	1	5	1	1	4	3.115685072	3.115685072
MCLO_154_2_17	154	2	MCLO	172	172	INC	0	0	0	0	1	1	5	3.115685072	3.115685072
MCLO_154_2_17	154	2	MCLO	176	172	INC	0	4	0	1	1	1	5	3.115685072	3.115685072
MCLO_154_2_17	154	2	MCLO	178	172	INACT	0	2	0	2	1	1	5	3.115685072	3.115685072
MCLO_3_1_17	3	2	MCLO	126	126	LAY	0	0	0	0	1	0	4	3.115685072	6.984884994
MCLO_3_1_17	3	2	MCLO	129	126	INC	0	3	0	1	1	0	4	3.115685072	6.984884994
MCLO_3_1_17	3	2	MCLO	132	126	INC	0	3	0	2	1	0	4	3.115685072	6.984884994
MCLO_3_1_17	3	2	MCLO	134	126	INC	0	2	0	3	1	0	4	3.115685072	6.984884994
MCLO_3_1_17	3	2	MCLO	138	126	INC	0	4	0	4	1	0	4	3.115685072	6.984884994
MCLO_3_1_17	3	2	MCLO	140	126	INC	0	2	0	5	1	0	4	3.115685072	6.984884994
MCLO_3_1_17	3	2	MCLO	143	126	INC	0	3	0	6	1	0	4	3.115685072	6.984884994
MCLO_3_1_17	3	2	MCLO	145	126	INACT	0	2	0	7	1	0	4	3.115685072	6.984884994
MCLO_3_2_17	3	2	MCLO	179	179	LAY	0	0	0	0	1	0	3	3.115685072	6.984884994
MCLO_3_2_17	3	2	MCLO	182	179	INC	0	3	0	1	1	0	3	3.115685072	6.984884994
MCLO_3_2_17	3	2	MCLO	186	179	INACT	0	4	0	2	1	0	3	3.115685072	6.984884994
MCLO_3_3_17	3	2	MCLO	186	186	NSTL	1	0	1	0	1	0	3	3.115685072	6.984884994
MCLO_3_3_17	3	2	MCLO	188	186	NSTL	1	2	1	1	1	0	3	3.115685072	6.984884994
MCLO_3_3_17	3	2	MCLO	191	186	NSTL	1	3	1	2	1	0	3	3.115685072	6.984884994
MCLO_3_3_17	3	2	MCLO	193	186	FLDG	1	2	1	3	1	0	3	3.115685072	6.984884994
MCLO_56_1_17	56	2	MCLO	145	145	NSTL	1	0	1	0	1	0	4	5.60823313	5.60823313
MCLO_56_1_17	56	2	MCLO	148	145	NSTL	1	3	1	1	1	0	4	5.60823313	5.60823313
MCLO_56_1_17	56	2	MCLO	151	145	NSTL	1	3	1	2	1	0	4	5.60823313	5.60823313
MCLO_56_1_17	56	2	MCLO	156	145	FLDG	1	5	1	3	1	0	4	5.60823313	5.60823313
MCLO_56_2_17	56	2	MCLO	145	145	INC	1	0	1	0	1	0	3	5.60823313	5.60823313
MCLO_56_2_17	56	2	MCLO	148	145	INC	1	3	1	1	1	0	3	5.60823313	5.60823313
MCLO_56_2_17	56	2	MCLO	151	145	INC	1	3	1	2	1	0	3	5.60823313	5.60823313
MCLO_56_2_17	56	2	MCLO	156	145	NSTL	1	5	1	3	1	0	3	5.60823313	5.60823313
MCLO_56_2_17	56	2	MCLO	159	145	NSTL	1	3	1	4	1	0	3	5.60823313	5.60823313
MCLO_56_2_17	56	2	MCLO	163	145	NSTL	1	4	1	5	1	0	3	5.60823313	5.60823313
MCLO_56_2_17	56	2	MCLO	166	145	FLDG	1	3	1	6	1	0	3	5.60823313	5.60823313
MCLO_56_3_17	56	2	MCLO	145	145	NSTL	1	0	1	0	1	0	5	5.60823313	5.60823313
MCLO_56_3_17	56	2	MCLO	148	145	NSTL	1	3	1	1	1	0	5	5.60823313	5.60823313
MCLO_56_3_17	56	2	MCLO	151	145	NSTL	1	3	1	2	1	0	5	5.60823313	5.60823313
MCLO_56_3_17	56	2	MCLO	156	145	FLDG	1	5	1	3	1	0	5	5.60823313	5.60823313
MCLO_56_4_17	56	2	MCLO	151	151	NSTL	0	0	0	0	1	0	1	5.60823313	5.60823313
MCLO_56_4_17	56	2	MCLO	156	151	INACT	0	5	0	1	1	0	1	5.60823313	5.60823313
MCLO_56_5_17	56	2	MCLO	151	151	INC	0	0	0	0	1	0	2	5.60823313	5.60823313
MCLO_56_5_17	56	2	MCLO	156	151	INC	0	5	0	1	1	0	2	5.60823313	5.60823313
MCLO_56_5_17	56	2	MCLO	159	151	INACT	0	3	0	2	1	0	2	5.60823313	5.60823313
MCLO_56_6_17	56	2	MCLO	181	181	LAY	0	0	0	0	1	0	4	5.60823313	5.60823313
MCLO_56_6_17	56	2	MCLO	184	181	INC	0	3	0	1	1	0	4	5.60823313	5.60823313
MCLO_56_6_17	56	2	MCLO	187	181	INC	0	3	0	2	1	0	4	5.60823313	5.60823313
MCLO_56_6_17	56	2	MCLO	191	181	INACT	0	4	0	3	1	0	4	5.60823313	5.60823313
MCLO_96_1_17	96	2	MCLO	179	179	INC	1	0	1	0	1	1	3	2.804116565	10.56228027
MCLO_96_1_17	96	2	MCLO	182	179	INC	1	3	1	1	1	1	3	2.804116565	10.56228027
MCLO_96_1_17	96	2	MCLO	184	179	INC	1	2	1	2	1	1	3	2.804116565	10.56228027
MCLO_96_1_17	96	2	MCLO	187	179	INC	1	3	1	3	1	1	3	2.804116565	10.56228027
MCLO_96_1_17	96	2	MCLO	191	179	NSTL	1	4	1	4	1	1	3	2.804116565	10.56228027
MCLO_96_1_17	96	2	MCLO	193	179	NSTL	1	2	1	5	1	1	3	2.804116565	10.56228027
MCLO_96_1_17	96	2	MCLO	195	179	NSTL	1	2	1	6	1	1	3	2.804116565	10.56228027
MCLO_96_1_17	96	2	MCLO	197	179	FLDG	1	2	1	7	1	1	3	2.804116565	10.56228027
MCLO_96_2_17	96	2	MCLO	187	187	INC	1	0	1	0	1	1	4	2.804116565	10.56228027
MCLO_96_2_17	96	2	MCLO	191	187	INC	1	4	1	1	1	1	4	2.804116565	10.56228027
MCLO_96_2_17	96	2	MCLO	193	187	INC	1	2	1	2	1	1	4	2.804116565	10.56228027
MCLO_96_2_17	96	2	MCLO	195	187	INC	1	2	1	3	1	1	4	2.804116565	10.56228027
MCLO_96_2_17	96	2	MCLO	197	187	NSTL	1	2	1	4	1	1	4	2.804116565	10.56228027
VESP_103_1_17	103	2	VESP	146	146	INC	1	0	1	0	1	1	5	3.181285689	3.181285689
VESP_103_1_17	103	2	VESP	149	146	INC	1	3	1	1	1	1	5	3.181285689	3.181285689
VESP_103_2_17	103	2	VESP	152	152	NSTL	1	0	1	0	1	1	3	3.181285689	3.181285689
VESP_103_2_17	103	2	VESP	156	152	NSTL	1	4	1	1	1	1	3	3.181285689	3.181285689
VESP_103_2_17	103	2	VESP	159	152	FLDG	1	3	1	2	1	1	3	3.181285689	3.181285689
VESP_107_1_17	107	2	VESP	150	150	LAY	1	0	1	0	1	1	4	5.726314241	5.726314241
VESP_107_1_17	107	2	VESP	153	150	INC	1	3	1	1	1	1	4	5.726314241	5.726314241
VESP_107_1_17	107	2	VESP	157	150	INC	1	4	1	2	1	1	4	5.726314241	5.726314241
VESP_107_1_17	107	2	VESP	160	150	INC	1	3	1	3	1	1	4	5.726314241	5.726314241
VESP_107_1_17	107	2	VESP	163	150	NSTL	1	3	1	4	1	1	4	5.726314241	5.726314241
VESP_107_1_17	107	2	VESP	166	150	NSTL	1	3	1	5	1	1	4	5.726314241	5.726314241
VESP_107_1_17	107	2	VESP	168	150	NSTL	1	2	1	6	1	1	4	5.726314241	5.726314241
VESP_107_1_17	107	2	VESP	171	150	FLDG	1	3	1	7	1	1	4	5.726314241	5.726314241
VESP_107_2_17	107	2	VESP	150	150	NSTL	1	0	1	0	1	1	4	5.726314241	5.726314241
VESP_107_2_17	107	2	VESP	153	150	NSTL	1	3	1	1	1	1	4	5.726314241	5.726314241
VESP_107_2_17	107	2	VESP	157	150	NSTL	1	4	1	2	1	1	4	5.726314241	5.726314241
VESP_107_2_17	107	2	VESP	160	150	FLDG	1	3	1	3	1	1	4	5.726314241	5.726314241
VESP_122_1_17	122	2	VESP	152	152	INC	0	0	0	0	1	1	4	5.726314241	5.726314241
VESP_122_1_17	122	2	VESP	155	152	INC	0	3	0	1	1	1	4	5.726314241	5.726314241
VESP_122_1_17	122	2	VESP	158	152	INC	0	3	0	2	1	1	4	5.726314241	5.726314241
VESP_122_1_17	122	2	VESP	161	152	NSTL	0	3	0	3	1	1	4	5.726314241	5.726314241
VESP_122_1_17	122	2	VESP	164	152	INACT	0	3	0	4	1	1	4	5.726314241	5.726314241
VESP_122_2_17	122	2	VESP	161	161	NSTL	1	0	1	0	1	1	2	5.726314241	5.726314241
VESP_122_2_17	122	2	VESP	164	161	NSTL	1	3	1	1	1	1	2	5.726314241	5.726314241
VESP_122_2_17	122	2	VESP	166	161	NSTL	1	2	1	2	1	1	2	5.726314241	5.726314241
VESP_122_2_17	122	2	VESP	168	161	FLDG	1	2	1	3	1	1	2	5.726314241	5.726314241
VESP_122_3_17	122	2	VESP	180	180	INC	0	0	0	0	1	1	0	5.726314241	5.726314241
VESP_122_3_17	122	2	VESP	183	180	INACT	0	3	0	1	1	1	0	5.726314241	5.726314241
VESP_127_1_17	127	2	VESP	164	164	INC	0	0	0	0	2	1	3	7.157892801	13.38926294
VESP_127_1_17	127	2	VESP	166	164	INC	0	2	0	1	3	1	3	7.157892801	13.38926294
VESP_127_1_17	127	2	VESP	168	164	INC	0	2	0	2	1	1	3	7.157892801	13.38926294
VESP_127_1_17	127	2	VESP	170	164	INC	0	2	0	3	1	1	3	7.157892801	13.38926294
VESP_127_1_17	127	2	VESP	172	164	INC	0	2	0	4	1	1	3	7.157892801	13.38926294
VESP_127_1_17	127	2	VESP	174	164	NSTL	0	2	0	5	1	1	3	7.157892801	13.38926294
VESP_127_1_17	127	2	VESP	176	164	NSTL	0	2	0	6	1	1	3	7.157892801	13.38926294
VESP_127_1_17	127	2	VESP	179	164	INACT	0	3	0	7	1	1	3	7.157892801	13.38926294
VESP_133_1_17	133	2	VESP	146	146	LAY	1	0	1	0	1	1	4	5.726314241	5.726314241
VESP_133_1_17	133	2	VESP	149	146	INC	1	3	1	1	1	1	4	5.726314241	5.726314241
VESP_133_1_17	133	2	VESP	152	146	INC	1	3	1	2	1	1	4	5.726314241	5.726314241
VESP_133_1_17	133	2	VESP	155	146	INC	1	3	1	3	1	1	4	5.726314241	5.726314241
VESP_133_1_17	133	2	VESP	158	146	INC	1	3	1	4	1	1	4	5.726314241	5.726314241
VESP_133_1_17	133	2	VESP	161	146	NSTL	1	3	1	5	1	1	4	5.726314241	5.726314241
VESP_133_1_17	133	2	VESP	164	146	NSTL	1	3	1	6	1	1	4	5.726314241	5.726314241
VESP_133_1_17	133	2	VESP	167	146	NSTL	1	3	1	7	1	1	4	5.726314241	5.726314241
VESP_133_1_17	133	2	VESP	170	146	FLDG	1	3	1	8	1	1	4	5.726314241	5.726314241
VESP_133_2_17	133	2	VESP	146	146	INC	1	0	1	0	1	1	5	5.726314241	5.726314241
VESP_133_2_17	133	2	VESP	149	146	NSTL	1	3	1	1	1	1	5	5.726314241	5.726314241
VESP_133_2_17	133	2	VESP	152	146	NSTL	1	3	1	2	1	1	5	5.726314241	5.726314241
VESP_133_2_17	133	2	VESP	155	146	NSTL	1	3	1	3	1	1	5	5.726314241	5.726314241
VESP_133_2_17	133	2	VESP	158	146	FLDG	1	3	1	4	1	1	5	5.726314241	5.726314241
VESP_133_3_17	133	2	VESP	146	146	INC	1	0	1	0	1	1	5	5.726314241	5.726314241
VESP_133_3_17	133	2	VESP	149	146	INC	1	3	1	1	1	1	5	5.726314241	5.726314241
VESP_133_3_17	133	2	VESP	152	146	INC	1	3	1	2	1	1	5	5.726314241	5.726314241
VESP_133_3_17	133	2	VESP	155	146	NSTL	1	3	1	3	1	1	5	5.726314241	5.726314241
VESP_133_3_17	133	2	VESP	158	146	NSTL	1	3	1	4	1	1	5	5.726314241	5.726314241
VESP_133_3_17	133	2	VESP	161	146	NSTL	1	3	1	5	1	1	5	5.726314241	5.726314241
VESP_133_3_17	133	2	VESP	164	146	FLDG	1	3	1	6	1	1	5	5.726314241	5.726314241
VESP_133_3_17	133	2	VESP	167	146	FLDG	1	3	1	7	1	1	5	5.726314241	5.726314241
VESP_133_4_17	133	2	VESP	146	146	INC	1	0	1	0	1	1	4	5.726314241	5.726314241
VESP_133_4_17	133	2	VESP	149	146	INC	1	3	1	1	1	1	4	5.726314241	5.726314241
VESP_133_4_17	133	2	VESP	152	146	NSTL	1	3	1	2	1	1	4	5.726314241	5.726314241
VESP_133_4_17	133	2	VESP	155	146	NSTL	1	3	1	3	1	1	4	5.726314241	5.726314241
VESP_133_4_17	133	2	VESP	158	146	NSTL	1	3	1	4	1	1	4	5.726314241	5.726314241
VESP_133_4_17	133	2	VESP	161	146	FLDG	1	3	1	5	1	1	4	5.726314241	5.726314241
VESP_133_5_17	133	2	VESP	146	146	INC	0	0	0	0	1	1	4	5.726314241	5.726314241
VESP_133_5_17	133	2	VESP	149	146	INACT	0	3	0	1	1	1	4	5.726314241	5.726314241
VESP_133_6_17	133	2	VESP	149	149	INC	0	0	0	0	NA	1	4	5.726314241	5.726314241
VESP_133_6_17	133	2	VESP	152	149	NSTL	0	3	0	1	1	1	4	5.726314241	5.726314241
VESP_133_6_17	133	2	VESP	155	149	INACT	0	3	0	2	1	1	4	5.726314241	5.726314241
VESP_145_1_17	145	2	VESP	146	146	INC	1	0	1	0	1	1	4	5.726314241	11.31515857
VESP_145_1_17	145	2	VESP	149	146	INC	1	3	1	1	1	1	4	5.726314241	11.31515857
VESP_145_1_17	145	2	VESP	152	146	INC	1	3	1	2	1	1	4	5.726314241	11.31515857
VESP_145_1_17	145	2	VESP	156	146	NSTL	1	4	1	3	1	1	4	5.726314241	11.31515857
VESP_145_1_17	145	2	VESP	159	146	NSTL	1	3	1	4	1	1	4	5.726314241	11.31515857
VESP_145_1_17	145	2	VESP	162	146	NSTL	1	3	1	5	1	1	4	5.726314241	11.31515857
VESP_145_1_17	145	2	VESP	166	146	FLDG	1	4	1	6	1	1	4	5.726314241	11.31515857
VESP_145_2_17	145	2	VESP	156	156	NSTL	1	0	1	0	1	1	4	5.726314241	11.31515857
VESP_145_2_17	145	2	VESP	163	156	FLDG	1	7	1	1	1	1	4	5.726314241	11.31515857
VESP_15_1_17	15	2	VESP	144	144	INC	0	0	0	0	1	0	4	6.027699201	11.0576591
VESP_15_1_17	15	2	VESP	146	144	INC	0	2	0	1	1	0	4	6.027699201	11.0576591
VESP_15_1_17	15	2	VESP	149	144	INC	0	3	0	2	1	0	4	6.027699201	11.0576591
VESP_15_1_17	15	2	VESP	152	144	INC	0	3	0	3	1	0	4	6.027699201	11.0576591
VESP_15_1_17	15	2	VESP	159	144	NSTL	0	3	0	4	1	0	4	6.027699201	11.0576591
VESP_15_1_17	15	2	VESP	156	144	INC	0	4	0	4	1	0	4	6.027699201	11.0576591
VESP_15_1_17	15	2	VESP	162	144	NSTL	0	3	0	6	1	0	4	6.027699201	11.0576591
VESP_15_1_17	15	2	VESP	166	144	INACT	0	4	0	7	1	0	4	6.027699201	11.0576591
VESP_15_2_17	15	2	VESP	146	146	INC	1	0	1	0	1	0	3	6.027699201	11.0576591
VESP_15_2_17	15	2	VESP	149	146	INC	1	3	1	1	1	0	3	6.027699201	11.0576591
VESP_15_2_17	15	2	VESP	152	146	NSTL	1	3	1	2	1	0	3	6.027699201	11.0576591
VESP_15_2_17	15	2	VESP	156	146	NSTL	1	4	1	3	1	0	3	6.027699201	11.0576591
VESP_15_2_17	15	2	VESP	159	146	NSTL	1	3	1	4	1	0	3	6.027699201	11.0576591
VESP_15_2_17	15	2	VESP	162	146	NSTL	1	3	1	5	1	0	3	6.027699201	11.0576591
VESP_15_2_17	15	2	VESP	166	146	FLDG	1	4	1	6	1	0	3	6.027699201	11.0576591
VESP_15_3_17	15	2	VESP	146	146	INC	1	0	1	0	1	0	4	6.027699201	11.0576591
VESP_15_3_17	15	2	VESP	149	146	INC	1	3	1	1	1	0	4	6.027699201	11.0576591
VESP_15_3_17	15	2	VESP	152	146	INC	1	3	1	2	1	0	4	6.027699201	11.0576591
VESP_15_3_17	15	2	VESP	156	146	NSTL	1	4	1	3	1	0	4	6.027699201	11.0576591
VESP_15_3_17	15	2	VESP	159	146	NSTL	1	3	1	4	1	0	4	6.027699201	11.0576591
VESP_15_3_17	15	2	VESP	162	146	NSTL	1	3	1	5	1	0	4	6.027699201	11.0576591
VESP_15_3_17	15	2	VESP	166	146	NSTL	1	4	1	6	1	0	4	6.027699201	11.0576591
VESP_15_3_17	15	2	VESP	168	146	FLDG	1	2	1	7	1	0	4	6.027699201	11.0576591
VESP_15_4_17	15	2	VESP	152	152	INC	0	0	0	0	1	0	4	6.027699201	11.0576591
VESP_15_4_17	15	2	VESP	156	152	INC	0	4	0	1	1	0	4	6.027699201	11.0576591
VESP_15_4_17	15	2	VESP	159	152	INC	0	3	0	2	1	0	4	6.027699201	11.0576591
VESP_15_4_17	15	2	VESP	162	152	NSTL	0	3	0	3	1	0	4	6.027699201	11.0576591
VESP_15_4_17	15	2	VESP	166	152	INACT	0	4	0	4	1	0	4	6.027699201	11.0576591
VESP_15_5_17	15	2	VESP	162	162	LAY	0	0	0	0	1	0	3	6.027699201	11.0576591
VESP_15_5_17	15	2	VESP	166	162	INC	0	4	0	1	1	0	3	6.027699201	11.0576591
VESP_15_5_17	15	2	VESP	168	162	INC	0	2	0	2	1	0	3	6.027699201	11.0576591
VESP_15_5_17	15	2	VESP	171	162	INC	0	3	0	3	1	0	3	6.027699201	11.0576591
VESP_15_5_17	15	2	VESP	174	162	INC	0	3	0	4	1	0	3	6.027699201	11.0576591
VESP_15_5_17	15	2	VESP	177	162	INACT	0	3	0	5	1	0	0	6.027699201	11.0576591
VESP_15_6_17	15	2	VESP	162	162	NSTL	0	0	0	0	1	0	0	6.027699201	11.0576591
VESP_15_6_17	15	2	VESP	166	162	INACT	0	4	0	1	1	0	0	6.027699201	11.0576591
VESP_15_7_17	15	2	VESP	166	166	INC	0	0	0	0	1	0	3	6.027699201	11.0576591
VESP_15_7_17	15	2	VESP	168	166	INC	0	2	0	1	1	0	3	6.027699201	11.0576591
VESP_15_7_17	15	2	VESP	171	166	INC	0	3	0	2	1	0	3	6.027699201	11.0576591
VESP_15_7_17	15	2	VESP	174	166	INC	0	3	0	3	1	0	3	6.027699201	11.0576591
VESP_15_7_17	15	2	VESP	177	166	NSTL	0	3	0	4	1	0	3	6.027699201	11.0576591
VESP_15_7_17	15	2	VESP	180	166	NSTL	0	3	0	5	1	0	3	6.027699201	11.0576591
VESP_15_7_17	15	2	VESP	186	166	INACT	0	6	0	6	1	0	3	6.027699201	11.0576591
VESP_15_8_17	15	2	VESP	174	174	INC	0	0	0	0	1	0	1	6.027699201	11.0576591
VESP_15_8_17	15	2	VESP	177	174	NSTL	0	3	0	1	1	0	1	6.027699201	11.0576591
VESP_15_8_17	15	2	VESP	180	174	INACT	0	3	0	2	1	0	1	6.027699201	11.0576591
VESP_15_9_17	15	2	VESP	180	180	INC	0	0	0	0	1	0	0	6.027699201	11.0576591
VESP_15_9_17	15	2	VESP	186	180	INACT	0	6	0	1	1	0	0	6.027699201	11.0576591
VESP_153_1_17	153	2	VESP	139	139	LAY	1	0	1	0	1	1	4	3.181285689	7.050485611
VESP_153_1_17	153	2	VESP	143	139	INC	1	4	1	1	1	1	4	3.181285689	7.050485611
VESP_153_1_17	153	2	VESP	150	139	INC	1	7	1	2	1	1	4	3.181285689	7.050485611
VESP_153_1_17	153	2	VESP	153	139	NSTL	1	3	1	3	1	1	4	3.181285689	7.050485611
VESP_153_1_17	153	2	VESP	156	139	NSTL	1	3	1	4	1	1	4	3.181285689	7.050485611
VESP_153_1_17	153	2	VESP	157	139	NSTL	1	1	1	5	1	1	4	3.181285689	7.050485611
VESP_153_1_17	153	2	VESP	160	139	NSTL	1	3	1	6	1	1	4	3.181285689	7.050485611
VESP_153_1_17	153	2	VESP	164	139	FLDG	1	4	1	7	1	1	4	3.181285689	7.050485611
VESP_153_2_17	153	2	VESP	153	153	INC	1	0	1	0	1	1	4	3.181285689	7.050485611
VESP_153_2_17	153	2	VESP	156	153	INC	1	3	1	1	1	1	4	3.181285689	7.050485611
VESP_153_2_17	153	2	VESP	157	153	INC	1	1	1	2	1	1	4	3.181285689	7.050485611
VESP_153_2_17	153	2	VESP	160	153	NSTL	1	3	1	3	1	1	4	3.181285689	7.050485611
VESP_153_2_17	153	2	VESP	164	153	NSTL	1	4	1	4	1	1	4	3.181285689	7.050485611
VESP_153_2_17	153	2	VESP	167	153	NSTL	1	3	1	5	1	1	4	3.181285689	7.050485611
VESP_153_2_17	153	2	VESP	170	153	FLDG	1	3	1	6	1	1	4	3.181285689	7.050485611
VESP_19_1_17	19	2	VESP	144	144	INC	0	0	0	0	1	0	4	2.202428554	2.202428554
VESP_19_1_17	19	2	VESP	146	144	INC	0	2	0	1	1	0	4	2.202428554	2.202428554
VESP_19_1_17	19	2	VESP	149	144	INC	0	3	0	2	1	0	4	2.202428554	2.202428554
VESP_19_1_17	19	2	VESP	152	144	INC	0	3	0	3	1	0	4	2.202428554	2.202428554
VESP_19_1_17	19	2	VESP	156	144	INC	0	4	0	4	1	0	4	2.202428554	2.202428554
VESP_19_1_17	19	2	VESP	159	144	NSTL	0	3	0	5	1	0	4	2.202428554	2.202428554
VESP_19_1_17	19	2	VESP	162	144	NSTL	0	3	0	6	1	0	4	2.202428554	2.202428554
VESP_19_1_17	19	2	VESP	164	144	INACT	0	2	0	7	1	0	4	2.202428554	2.202428554
VESP_19_2_17	19	2	VESP	156	156	INC	1	0	1	0	1	0	4	2.202428554	2.202428554
VESP_19_2_17	19	2	VESP	159	156	INC	1	3	1	1	1	0	4	2.202428554	2.202428554
VESP_19_2_17	19	2	VESP	162	156	NSTL	1	3	1	2	1	0	4	2.202428554	2.202428554
VESP_19_2_17	19	2	VESP	164	156	NSTL	1	2	1	3	1	0	4	2.202428554	2.202428554
VESP_19_2_17	19	2	VESP	166	156	NSTL	1	2	1	4	1	0	4	2.202428554	2.202428554
VESP_19_2_17	19	2	VESP	168	156	NSTL	1	2	1	5	1	0	4	2.202428554	2.202428554
VESP_19_2_17	19	2	VESP	171	156	FLDG	1	3	1	6	1	0	4	2.202428554	2.202428554
VESP_19_3_17	19	2	VESP	156	156	INC	1	0	1	0	1	0	5	2.202428554	2.202428554
VESP_19_3_17	19	2	VESP	159	156	INC	1	3	1	1	1	0	5	2.202428554	2.202428554
VESP_19_3_17	19	2	VESP	162	156	INC	1	3	1	2	1	0	5	2.202428554	2.202428554
VESP_19_3_17	19	2	VESP	164	156	NSTL	1	2	1	3	1	0	5	2.202428554	2.202428554
VESP_19_3_17	19	2	VESP	166	156	NSTL	1	2	1	4	1	0	5	2.202428554	2.202428554
VESP_19_3_17	19	2	VESP	168	156	NSTL	1	2	1	5	1	0	5	2.202428554	2.202428554
VESP_19_3_17	19	2	VESP	171	156	NSTL	1	3	1	6	1	0	5	2.202428554	2.202428554
VESP_19_3_17	19	2	VESP	174	156	FLDG	1	3	1	7	1	0	5	2.202428554	2.202428554
VESP_19_4_17	19	2	VESP	159	159	NBLD	1	0	1	0	1	0	5	2.202428554	2.202428554
VESP_19_4_17	19	2	VESP	162	159	NSTL	1	3	1	1	1	0	5	2.202428554	2.202428554
VESP_19_4_17	19	2	VESP	164	159	NSTL	1	2	1	2	1	0	5	2.202428554	2.202428554
VESP_19_4_17	19	2	VESP	166	159	NSTL	1	2	1	3	1	0	5	2.202428554	2.202428554
VESP_19_4_17	19	2	VESP	168	159	FLDG	1	2	1	4	1	0	5	2.202428554	2.202428554
VESP_19_5_17	19	2	VESP	180	180	INC	0	0	0	0	1	0	3	2.202428554	2.202428554
VESP_19_5_17	19	2	VESP	182	180	INC	0	2	0	1	1	0	3	2.202428554	2.202428554
VESP_19_5_17	19	2	VESP	186	180	INC	0	4	0	2	1	0	3	2.202428554	2.202428554
VESP_19_5_17	19	2	VESP	188	180	NSTL	0	2	0	3	1	0	3	2.202428554	2.202428554
VESP_19_5_17	19	2	VESP	191	180	NSTL	0	3	0	4	1	0	3	2.202428554	2.202428554
VESP_19_5_17	19	2	VESP	194	180	INACT	0	3	0	5	1	0	3	2.202428554	2.202428554
VESP_19_6_17	19	2	VESP	180	180	FLDG	1	0	1	0	1	0	1	2.202428554	2.202428554
VESP_19_6_17	19	2	VESP	182	180	FLDG	1	2	1	1	1	0	1	2.202428554	2.202428554
VESP_30_1_17	30	2	VESP	151	151	NSTL	0	0	0	0	1	0	0	4.090224458	6.884646623
VESP_30_1_17	30	2	VESP	152	151	INACT	0	1	0	1	1	0	0	4.090224458	6.884646623
VESP_30_2_17	30	2	VESP	151	151	INC	0	0	0	0	1	0	4	4.090224458	6.884646623
VESP_30_2_17	30	2	VESP	152	151	INC	0	1	0	1	1	0	4	4.090224458	6.884646623
VESP_30_2_17	30	2	VESP	155	151	INACT	0	3	0	2	1	0	4	4.090224458	6.884646623
VESP_34_1_17	34	2	VESP	157	157	NBLD	1	0	1	0	1	0	4	5.726314241	10.75627414
VESP_34_1_17	34	2	VESP	160	157	NSTL	1	3	1	1	1	0	4	5.726314241	10.75627414
VESP_34_1_17	34	2	VESP	163	157	FLDG	1	3	1	2	1	0	4	5.726314241	10.75627414
VESP_34_2_17	34	2	VESP	157	157	INC	1	0	1	0	1	0	4	5.726314241	10.75627414
VESP_34_2_17	34	2	VESP	160	157	NSTL	1	3	1	1	1	0	4	5.726314241	10.75627414
VESP_34_2_17	34	2	VESP	163	157	NSTL	1	3	1	2	1	0	4	5.726314241	10.75627414
VESP_34_2_17	34	2	VESP	166	157	NSTL	1	3	1	3	1	0	4	5.726314241	10.75627414
VESP_34_2_17	34	2	VESP	168	157	NSTL	1	2	1	4	1	0	4	5.726314241	10.75627414
VESP_34_2_17	34	2	VESP	171	157	FLDG	1	3	1	5	1	0	4	5.726314241	10.75627414
VESP_34_3_17	34	2	VESP	181	181	INC	0	0	0	0	1	0	3	5.726314241	10.75627414
VESP_34_3_17	34	2	VESP	184	181	INC	0	3	0	1	1	0	3	5.726314241	10.75627414
VESP_34_3_17	34	2	VESP	187	181	INC	0	3	0	2	1	0	3	5.726314241	10.75627414
VESP_34_3_17	34	2	VESP	191	181	NSTL	0	4	0	3	1	0	3	5.726314241	10.75627414
VESP_34_3_17	34	2	VESP	193	181	NSTL	0	2	0	4	1	0	3	5.726314241	10.75627414
VESP_34_3_17	34	2	VESP	195	181	INACT	0	2	0	5	1	0	3	5.726314241	10.75627414
VESP_35_1_17	35	2	VESP	159	159	INC	0	0	0	0	1	0	4	3.0138496	3.0138496
VESP_35_1_17	35	2	VESP	161	159	INC	0	2	0	1	1	0	4	3.0138496	3.0138496
VESP_35_1_17	35	2	VESP	164	159	INC	0	3	0	2	1	0	4	3.0138496	3.0138496
VESP_35_1_17	35	2	VESP	168	159	INC	0	4	0	3	1	0	4	3.0138496	3.0138496
VESP_35_1_17	35	2	VESP	171	159	INC	0	3	0	4	1	0	4	3.0138496	3.0138496
VESP_35_1_17	35	2	VESP	174	159	INC	0	3	0	5	1	0	4	3.0138496	3.0138496
VESP_35_1_17	35	2	VESP	177	159	INACT	0	3	0	6	1	0	4	3.0138496	3.0138496
VESP_35_2_17	35	2	VESP	159	159	NSTL	1	0	1	0	1	0	4	3.0138496	3.0138496
VESP_35_2_17	35	2	VESP	161	159	NSTL	1	2	1	1	1	0	4	3.0138496	3.0138496
VESP_35_2_17	35	2	VESP	164	159	NSTL	1	3	1	2	1	0	4	3.0138496	3.0138496
VESP_35_2_17	35	2	VESP	168	159	FLDG	1	4	1	3	1	0	4	3.0138496	3.0138496
VESP_37_1_17	37	2	VESP	152	152	NSTL	1	0	1	0	1	0	4	7.157892801	7.157892801
VESP_37_1_17	37	2	VESP	156	152	NSTL	1	4	1	1	1	0	4	7.157892801	7.157892801
VESP_37_1_17	37	2	VESP	159	152	NSTL	1	3	1	2	1	0	4	7.157892801	7.157892801
VESP_37_1_17	37	2	VESP	162	152	FLDG	1	3	1	3	1	0	4	7.157892801	7.157892801
VESP_37_2_17	37	2	VESP	182	182	NSTL	1	0	1	0	1	0	2	7.157892801	7.157892801
VESP_37_2_17	37	2	VESP	186	182	NSTL	1	4	1	1	1	0	2	7.157892801	7.157892801
VESP_37_2_17	37	2	VESP	188	182	NSTL	1	2	1	2	1	0	2	7.157892801	7.157892801
VESP_37_2_17	37	2	VESP	191	182	FLDG	1	3	1	3	1	0	2	7.157892801	7.157892801
VESP_62_1_17	62	2	VESP	156	156	INC	0	0	0	0	1	0	2	3.181285689	3.181285689
VESP_62_1_17	62	2	VESP	159	156	INC	0	3	0	1	1	0	2	3.181285689	3.181285689
VESP_62_1_17	62	2	VESP	164	156	INACT	0	5	0	2	1	0	2	3.181285689	3.181285689
VESP_62_2_17	62	2	VESP	173	173	INC	1	0	1	0	1	0	3	3.181285689	3.181285689
VESP_62_2_17	62	2	VESP	177	173	INC	1	4	1	1	1	0	3	3.181285689	3.181285689
VESP_62_2_17	62	2	VESP	180	173	NSTL	1	3	1	2	1	0	3	3.181285689	3.181285689
VESP_62_2_17	62	2	VESP	183	173	NSTL	1	3	1	3	1	0	3	3.181285689	3.181285689
VESP_62_2_17	62	2	VESP	186	173	NSTL	1	3	1	4	1	0	3	3.181285689	3.181285689
VESP_62_2_17	62	2	VESP	189	173	FLDG	1	3	1	5	1	0	3	3.181285689	3.181285689
VESP_65_1_17	65	2	VESP	169	169	INC	0	0	0	0	1	0	5	2.202428554	2.202428554
VESP_65_1_17	65	2	VESP	172	169	INC	0	3	0	1	1	0	5	2.202428554	2.202428554
VESP_65_1_17	65	2	VESP	175	169	INC	0	3	0	2	1	0	5	2.202428554	2.202428554
VESP_65_1_17	65	2	VESP	177	169	INACT	0	2	0	3	1	0	5	2.202428554	2.202428554
VESP_66_1_17	66	2	VESP	144	144	INC	0	0	0	0	1	0	4	4.979403687	8.332710286
VESP_66_1_17	66	2	VESP	147	144	INC	0	3	0	1	1	0	4	4.979403687	8.332710286
VESP_66_1_17	66	2	VESP	150	144	INC	0	3	0	2	1	0	4	4.979403687	8.332710286
VESP_66_1_17	66	2	VESP	153	144	NSTL	0	3	0	3	1	0	4	4.979403687	8.332710286
VESP_66_1_17	66	2	VESP	156	144	NSTL	0	3	0	4	1	0	4	4.979403687	8.332710286
VESP_66_1_17	66	2	VESP	159	144	NSTL	0	3	0	5	1	0	4	4.979403687	8.332710286
VESP_66_1_17	66	2	VESP	161	144	NSTL	0	2	0	6	1	0	4	4.979403687	8.332710286
VESP_66_1_17	66	2	VESP	164	144	INACT	0	3	0	7	1	0	4	4.979403687	8.332710286
VESP_66_2_17	66	2	VESP	156	156	INC	0	0	0	0	1	0	4	4.979403687	8.332710286
VESP_66_2_17	66	2	VESP	159	156	INC	0	3	0	1	1	0	4	4.979403687	8.332710286
VESP_66_2_17	66	2	VESP	161	156	INC	0	2	0	2	1	0	4	4.979403687	8.332710286
VESP_66_2_17	66	2	VESP	164	156	INC	0	3	0	3	1	0	4	4.979403687	8.332710286
VESP_66_2_17	66	2	VESP	167	156	INACT	0	3	0	4	1	0	4	4.979403687	8.332710286
VESP_66_3_17	66	2	VESP	156	156	INC	0	0	0	0	1	0	4	4.979403687	8.332710286
VESP_66_3_17	66	2	VESP	159	156	INC	0	3	0	1	1	0	4	4.979403687	8.332710286
VESP_66_3_17	66	2	VESP	161	156	NSTL	0	2	0	2	1	0	4	4.979403687	8.332710286
VESP_66_3_17	66	2	VESP	164	156	NSTL	0	3	0	3	1	0	4	4.979403687	8.332710286
VESP_66_3_17	66	2	VESP	167	156	INACT	0	3	0	4	1	0	4	4.979403687	8.332710286
VESP_66_4_17	66	2	VESP	156	156	INC	0	0	0	0	1	0	4	4.979403687	8.332710286
VESP_66_4_17	66	2	VESP	159	156	INC	0	3	0	1	1	0	4	4.979403687	8.332710286
VESP_66_4_17	66	2	VESP	161	156	NSTL	0	2	0	2	1	0	4	4.979403687	8.332710286
VESP_66_4_17	66	2	VESP	164	156	INACT	0	3	0	3	1	0	4	4.979403687	8.332710286
VESP_66_5_17	66	2	VESP	170	170	INC	1	0	1	0	1	0	4	4.979403687	8.332710286
VESP_66_5_17	66	2	VESP	173	170	INC	1	3	1	1	1	0	4	4.979403687	8.332710286
VESP_66_5_17	66	2	VESP	177	170	INC	1	4	1	2	1	0	4	4.979403687	8.332710286
VESP_66_5_17	66	2	VESP	180	170	NSTL	1	3	1	3	1	0	4	4.979403687	8.332710286
VESP_66_5_17	66	2	VESP	183	170	NSTL	1	3	1	4	1	0	4	4.979403687	8.332710286
VESP_66_5_17	66	2	VESP	186	170	NSTL	1	3	1	5	1	0	4	4.979403687	8.332710286
VESP_66_5_17	66	2	VESP	188	170	FLDG	1	2	1	6	1	0	4	4.979403687	8.332710286
VESP_75_1_17	75	2	VESP	142	142	NBLD	0	0	0	0	1	0	0	5.726314241	11.11555699
VESP_75_1_17	75	2	VESP	144	142	NBLD	0	2	0	1	1	0	0	5.726314241	11.11555699
VESP_75_1_17	75	2	VESP	147	142	INACT	0	3	0	2	1	0	0	5.726314241	11.11555699
VESP_75_2_17	75	2	VESP	153	153	INC	0	0	0	0	1	0	4	5.726314241	11.11555699
VESP_75_2_17	75	2	VESP	156	153	INC	0	3	0	1	1	0	4	5.726314241	11.11555699
VESP_75_2_17	75	2	VESP	159	153	INC	0	3	0	2	1	0	4	5.726314241	11.11555699
VESP_75_2_17	75	2	VESP	161	153	INACT	0	2	0	3	1	0	4	5.726314241	11.11555699
VESP_75_3_17	75	2	VESP	172	172	INC	0	0	0	0	1	0	0	5.726314241	11.11555699
VESP_75_3_17	75	2	VESP	175	172	INACT	0	3	0	1	1	0	0	5.726314241	11.11555699
VESP_96_1_17	96	2	VESP	151	151	NSTL	1	0	1	0	1	1	4	4.404857108	10.56228027
VESP_96_1_17	96	2	VESP	153	151	NSTL	1	2	1	1	1	1	4	4.404857108	10.56228027
VESP_96_1_17	96	2	VESP	156	151	NSTL	1	3	1	2	1	1	4	4.404857108	10.56228027
VESP_96_1_17	96	2	VESP	159	151	NSTL	1	3	1	3	1	1	4	4.404857108	10.56228027
VESP_96_1_17	96	2	VESP	163	151	FLDG	1	4	1	4	1	1	4	4.404857108	10.56228027
VESP_96_2_17	96	2	VESP	151	151	INC	1	0	1	0	1	1	4	4.404857108	10.56228027
VESP_96_2_17	96	2	VESP	153	151	NSTL	1	2	1	1	1	1	4	4.404857108	10.56228027
VESP_96_2_17	96	2	VESP	156	151	NSTL	1	3	1	2	1	1	4	4.404857108	10.56228027
VESP_96_2_17	96	2	VESP	159	151	NSTL	1	3	1	3	1	1	4	4.404857108	10.56228027
VESP_96_2_17	96	2	VESP	163	151	FLDG	1	4	1	4	1	1	4	4.404857108	10.56228027
VESP_96_3_17	96	2	VESP	153	153	NSTL	1	0	1	0	1	1	4	4.404857108	10.56228027
VESP_96_3_17	96	2	VESP	156	153	NSTL	1	3	1	1	1	1	4	4.404857108	10.56228027
VESP_96_3_17	96	2	VESP	159	153	NSTL	1	3	1	2	1	1	4	4.404857108	10.56228027
VESP_96_3_17	96	2	VESP	163	153	FLDG	1	4	1	3	1	1	4	4.404857108	10.56228027
BRSP_10_1_18	10	3	BRSP	173	173	NSTL	1	0	1	0	1	0	3	6.501680135	15.11570814
BRSP_10_1_18	10	3	BRSP	176	173	NSTL	1	3	1	1	1	0	3	6.501680135	15.11570814
BRSP_10_1_18	10	3	BRSP	178	173	NSTL	1	2	1	2	1	0	3	6.501680135	15.11570814
BRSP_10_1_18	10	3	BRSP	181	173	NSTL	1	3	1	3	1	0	3	6.501680135	15.11570814
BRSP_10_1_18	10	3	BRSP	183	173	FLDG	1	2	1	4	1	0	3	6.501680135	15.11570814
BRSP_101_1_18	101	3	BRSP	178	178	INC	1	0	1	0	1	1	4	2.889635615	9.042512759
BRSP_101_1_18	101	3	BRSP	182	178	INC	1	4	1	1	1	1	4	2.889635615	9.042512759
BRSP_101_1_18	101	3	BRSP	186	178	INC	1	4	1	2	1	1	4	2.889635615	9.042512759
BRSP_101_1_18	101	3	BRSP	188	178	NSTL	1	2	1	3	1	1	4	2.889635615	9.042512759
BRSP_101_1_18	101	3	BRSP	193	178	NSTL	1	5	1	4	1	1	4	2.889635615	9.042512759
BRSP_101_1_18	101	3	BRSP	196	178	FLDG	1	3	1	5	1	1	4	2.889635615	9.042512759
BRSP_104_1_18	104	3	BRSP	165	165	LAY	0	0	0	0	1	1	4	1.857622896	1.857622896
BRSP_104_1_18	104	3	BRSP	170	165	INC	0	5	0	1	1	1	4	1.857622896	1.857622896
BRSP_104_1_18	104	3	BRSP	172	165	INC	0	2	0	2	1	1	4	1.857622896	1.857622896
BRSP_104_1_18	104	3	BRSP	176	165	INACT	0	4	0	3	1	1	4	1.857622896	1.857622896
BRSP_127_1_18	127	3	BRSP	153	153	INC	1	0	1	0	1	1	3	3.715245791	9.934221407
BRSP_127_1_18	127	3	BRSP	156	153	INC	1	3	1	1	1	1	3	3.715245791	9.934221407
BRSP_127_1_18	127	3	BRSP	158	153	NSTL	1	2	1	2	1	1	3	3.715245791	9.934221407
BRSP_127_1_18	127	3	BRSP	160	153	NSTL	1	2	1	3	1	1	3	3.715245791	9.934221407
BRSP_127_1_18	127	3	BRSP	162	153	NSTL	1	2	1	4	1	1	3	3.715245791	9.934221407
BRSP_127_1_18	127	3	BRSP	164	153	NSTL	1	2	1	5	1	1	3	3.715245791	9.934221407
BRSP_127_1_18	127	3	BRSP	166	153	NSTL	1	2	1	6	1	1	3	3.715245791	9.934221407
BRSP_127_1_18	127	3	BRSP	170	153	FLDG	1	4	1	7	1	1	3	3.715245791	9.934221407
BRSP_127_2_18	127	3	BRSP	162	162	INC	0	0	0	0	1	1	0	3.715245791	9.934221407
BRSP_127_2_18	127	3	BRSP	164	162	INACT	0	2	0	1	1	1	0	3.715245791	9.934221407
BRSP_127_3_18	127	3	BRSP	182	182	NSTL	1	0	1	0	1	1	4	3.715245791	9.934221407
BRSP_127_3_18	127	3	BRSP	184	182	NSTL	1	2	1	1	1	1	4	3.715245791	9.934221407
BRSP_127_3_18	127	3	BRSP	187	182	NSTL	1	3	1	2	1	1	4	3.715245791	9.934221407
BRSP_127_3_18	127	3	BRSP	190	182	FLDG	1	3	1	3	1	1	4	3.715245791	9.934221407
BRSP_145_1_18	145	3	BRSP	164	164	NSTL	0	0	0	0	1	1	0	2.889635615	8.63232095
BRSP_145_1_18	145	3	BRSP	171	164	INACT	0	7	0	1	1	1	0	2.889635615	8.63232095
BRSP_153_1_18	153	3	BRSP	146	146	INC	1	0	1	0	1	1	4	2.889635615	2.889635615
BRSP_153_1_18	153	3	BRSP	150	146	INC	1	4	1	1	1	1	4	2.889635615	2.889635615
BRSP_153_1_18	153	3	BRSP	151	146	INC	1	1	1	2	1	1	4	2.889635615	2.889635615
BRSP_153_1_18	153	3	BRSP	152	146	INC	1	1	1	3	1	1	4	2.889635615	2.889635615
BRSP_153_1_18	153	3	BRSP	154	146	INC	1	2	1	3	1	1	4	2.889635615	2.889635615
BRSP_153_1_18	153	3	BRSP	157	146	NSTL	1	3	1	4	1	1	4	2.889635615	2.889635615
BRSP_153_1_18	153	3	BRSP	161	146	NSTL	1	4	1	5	1	1	4	2.889635615	2.889635615
BRSP_153_1_18	153	3	BRSP	164	146	NSTL	1	3	1	6	1	1	4	2.889635615	2.889635615
BRSP_153_1_18	153	3	BRSP	166	146	FLDG	1	2	1	7	1	1	4	2.889635615	2.889635615
BRSP_39_1_18	39	3	BRSP	178	178	INC	1	0	1	0	1	0	3	5.201344108	5.201344108
BRSP_39_1_18	39	3	BRSP	182	173	INC	1	4	1	1	1	0	3	5.201344108	5.201344108
BRSP_39_1_18	39	3	BRSP	184	173	INC	1	2	1	2	1	0	3	5.201344108	5.201344108
BRSP_39_1_18	39	3	BRSP	187	173	NSTL	1	3	1	3	1	0	3	5.201344108	5.201344108
BRSP_39_1_18	39	3	BRSP	191	173	NSTL	1	4	1	4	1	0	3	5.201344108	5.201344108
BRSP_39_1_18	39	3	BRSP	195	173	FLDG	1	4	1	5	1	0	3	5.201344108	5.201344108
BRSP_39_2_18	39	3	BRSP	182	182	INC	1	0	1	0	1	0	4	5.201344108	5.201344108
BRSP_39_2_18	39	3	BRSP	184	182	INC	1	2	1	1	1	0	4	5.201344108	5.201344108
BRSP_39_2_18	39	3	BRSP	187	182	INC	1	3	1	2	1	0	4	5.201344108	5.201344108
BRSP_39_2_18	39	3	BRSP	191	182	NSTL	1	4	1	3	1	0	4	5.201344108	5.201344108
BRSP_39_2_18	39	3	BRSP	195	182	NSTL	1	4	1	4	1	0	4	5.201344108	5.201344108
BRSP_39_2_18	39	3	BRSP	198	182	FLDG	1	3	1	5	1	0	4	5.201344108	5.201344108
BRSP_39_3_18	39	3	BRSP	182	182	NBLD	0	0	0	0	1	0	3	5.201344108	5.201344108
BRSP_39_3_18	39	3	BRSP	184	182	LAY	0	2	0	1	1	0	3	5.201344108	5.201344108
BRSP_39_3_18	39	3	BRSP	187	182	INC	0	3	0	2	1	0	3	5.201344108	5.201344108
BRSP_39_3_18	39	3	BRSP	191	182	INC	0	4	0	3	1	0	3	5.201344108	5.201344108
BRSP_39_3_18	39	3	BRSP	195	182	INC	0	4	0	4	1	0	3	5.201344108	5.201344108
BRSP_39_3_18	39	3	BRSP	198	182	INACT	0	3	0	5	1	0	3	5.201344108	5.201344108
BRSP_39_4_18	39	3	BRSP	182	182	NSTL	1	0	1	0	1	0	4	5.201344108	5.201344108
BRSP_39_4_18	39	3	BRSP	184	182	NSTL	1	2	1	1	1	0	4	5.201344108	5.201344108
BRSP_39_4_18	39	3	BRSP	188	182	NSTL	1	4	1	2	1	0	4	5.201344108	5.201344108
BRSP_39_4_18	39	3	BRSP	191	182	FLDG	1	3	1	3	1	0	4	5.201344108	5.201344108
BRSP_40_1_18	40	3	BRSP	159	159	INC	0	0	0	0	1	0	4	5.201344108	15.96887911
BRSP_40_1_18	40	3	BRSP	163	159	INC	0	4	0	1	1	0	4	5.201344108	15.96887911
BRSP_40_1_18	40	3	BRSP	171	159	INACT	0	8	0	2	1	0	4	5.201344108	15.96887911
BRSP_40_2_18	40	3	BRSP	181	181	INC	0	0	0	0	1	0	4	5.201344108	15.96887911
BRSP_40_2_18	40	3	BRSP	184	181	INC	0	3	0	1	1	0	4	5.201344108	15.96887911
BRSP_40_2_18	40	3	BRSP	186	181	INC	0	2	0	2	1	0	4	5.201344108	15.96887911
BRSP_40_2_18	40	3	BRSP	188	181	INC	0	2	0	3	1	0	4	5.201344108	15.96887911
BRSP_40_2_18	40	3	BRSP	193	181	INACT	0	5	0	4	1	0	4	5.201344108	15.96887911
BRSP_42_1_18	42	3	BRSP	163	163	NSTL	1	0	1	0	1	0	4	5.201344108	5.201344108
BRSP_42_1_18	42	3	BRSP	171	163	FLDG	1	8	1	1	1	0	4	5.201344108	5.201344108
BRSP_50_1_18	50	3	BRSP	151	151	INC	0	0	0	0	1	0	3	5.475099061	14.08912706
BRSP_50_1_18	50	3	BRSP	154	151	INC	0	3	0	1	1	0	3	5.475099061	14.08912706
BRSP_50_1_18	50	3	BRSP	157	151	INC	0	3	0	2	1	0	3	5.475099061	14.08912706
BRSP_50_1_18	50	3	BRSP	160	151	NSTL	0	3	0	3	1	0	3	5.475099061	14.08912706
BRSP_50_1_18	50	3	BRSP	163	151	INC	0	3	0	4	1	0	3	5.475099061	14.08912706
BRSP_50_1_18	50	3	BRSP	171	151	INACT	0	8	0	5	1	0	3	5.475099061	14.08912706
BRSP_50_2_18	50	3	BRSP	151	151	INC	1	0	1	0	1	0	4	5.475099061	14.08912706
BRSP_50_2_18	50	3	BRSP	154	151	INC	1	3	1	1	1	0	4	5.475099061	14.08912706
BRSP_50_2_18	50	3	BRSP	157	151	NSTL	1	3	1	2	1	0	4	5.475099061	14.08912706
BRSP_50_2_18	50	3	BRSP	160	151	NSTL	1	3	1	3	1	0	4	5.475099061	14.08912706
BRSP_50_2_18	50	3	BRSP	163	151	NSTL	1	3	1	4	1	0	4	5.475099061	14.08912706
BRSP_50_2_18	50	3	BRSP	171	151	FLDG	1	8	1	5	1	0	4	5.475099061	14.08912706
BRSP_50_3_18	50	3	BRSP	160	160	INC	1	0	1	0	1	0	4	5.475099061	14.08912706
BRSP_50_3_18	50	3	BRSP	163	160	INC	1	3	1	1	1	0	4	5.475099061	14.08912706
BRSP_50_3_18	50	3	BRSP	171	160	NSTL	1	8	1	2	1	0	4	5.475099061	14.08912706
BRSP_50_3_18	50	3	BRSP	173	160	NSTL	1	2	1	3	1	0	4	5.475099061	14.08912706
BRSP_50_3_18	50	3	BRSP	177	160	FLDG	1	4	1	4	1	0	4	5.475099061	14.08912706
BRSP_50_4_18	50	3	BRSP	183	183	INC	0	0	0	0	1	0	4	5.475099061	14.08912706
BRSP_50_4_18	50	3	BRSP	186	183	INC	0	3	0	1	1	0	4	5.475099061	14.08912706
BRSP_50_4_18	50	3	BRSP	188	183	NSTL	0	2	0	2	1	0	4	5.475099061	14.08912706
BRSP_50_4_18	50	3	BRSP	193	183	INACT	0	5	0	3	1	0	4	5.475099061	14.08912706
BRSP_53_1_18	53	3	BRSP	157	157	INC	1	0	1	0	1	0	4	4.106324296	4.106324296
BRSP_53_1_18	53	3	BRSP	162	157	NSTL	1	5	1	1	1	0	4	4.106324296	4.106324296
BRSP_53_1_18	53	3	BRSP	165	157	NSTL	1	3	1	2	1	0	4	4.106324296	4.106324296
BRSP_53_1_18	53	3	BRSP	170	157	FLDG	1	5	1	3	1	0	4	4.106324296	4.106324296
BRSP_53_2_18	53	3	BRSP	177	177	INC	0	0	0	0	1	0	0	4.106324296	4.106324296
BRSP_53_2_18	53	3	BRSP	181	177	INACT	0	4	0	1	1	0	0	4.106324296	4.106324296
BRSP_53_3_18	53	3	BRSP	177	177	INC	0	0	0	0	1	0	4	4.106324296	4.106324296
BRSP_53_3_18	53	3	BRSP	181	177	NSTL	0	4	0	1	1	0	4	4.106324296	4.106324296
BRSP_53_3_18	53	3	BRSP	183	177	INC	0	2	0	2	1	0	4	4.106324296	4.106324296
BRSP_53_3_18	53	3	BRSP	189	177	INACT	0	6	0	3	1	0	4	4.106324296	4.106324296
BRSP_57_1_18	57	3	BRSP	142	142	INC	0	0	0	0	1	0	2	2.889635615	7.675206727
BRSP_57_1_18	57	3	BRSP	145	142	INC	0	3	0	1	1	0	2	2.889635615	7.675206727
BRSP_57_1_18	57	3	BRSP	147	142	INC	0	2	0	2	1	0	2	2.889635615	7.675206727
BRSP_57_1_18	57	3	BRSP	151	142	NSTL	0	4	0	3	1	0	2	2.889635615	7.675206727
BRSP_57_1_18	57	3	BRSP	153	142	NSTL	0	2	0	4	1	0	2	2.889635615	7.675206727
BRSP_57_1_18	57	3	BRSP	156	142	NSTL	0	3	0	5	1	0	2	2.889635615	7.675206727
BRSP_57_1_18	57	3	BRSP	159	142	INACT	0	3	0	6	1	0	2	2.889635615	7.675206727
BRSP_6_1_18	6	3	BRSP	145	145	LAY	0	0	0	0	1	0	4	4.334453423	4.334453423
BRSP_6_1_18	6	3	BRSP	147	145	INC	0	2	0	1	1	0	4	4.334453423	4.334453423
BRSP_6_1_18	6	3	BRSP	150	145	INC	0	3	0	2	1	0	4	4.334453423	4.334453423
BRSP_6_1_18	6	3	BRSP	153	145	INC	0	3	0	3	1	0	4	4.334453423	4.334453423
BRSP_6_1_18	6	3	BRSP	156	145	INACT	0	3	0	4	1	0	4	4.334453423	4.334453423
BRSP_6_2_18	6	3	BRSP	145	145	LAY	1	0	1	0	1	0	4	4.334453423	4.334453423
BRSP_6_2_18	6	3	BRSP	147	145	INC	1	2	1	1	1	0	4	4.334453423	4.334453423
BRSP_6_2_18	6	3	BRSP	150	145	INC	1	3	1	2	1	0	4	4.334453423	4.334453423
BRSP_6_2_18	6	3	BRSP	153	145	INC	1	3	1	3	1	0	4	4.334453423	4.334453423
BRSP_6_2_18	6	3	BRSP	156	145	INC	1	3	1	4	1	0	4	4.334453423	4.334453423
BRSP_6_2_18	6	3	BRSP	159	145	NSTL	1	3	1	5	1	0	4	4.334453423	4.334453423
BRSP_6_2_18	6	3	BRSP	162	145	NSTL	1	3	1	6	1	0	4	4.334453423	4.334453423
BRSP_6_2_18	6	3	BRSP	165	145	NSTL	1	3	1	7	1	0	4	4.334453423	4.334453423
BRSP_6_2_18	6	3	BRSP	170	145	FLDG	1	5	1	8	1	0	4	4.334453423	4.334453423
BRSP_62_1_18	62	3	BRSP	173	173	NBLD	0	0	0	0	1	0	0	2.889635615	2.889635615
BRSP_62_1_18	62	3	BRSP	176	173	INACT	0	3	0	1	1	0	0	2.889635615	2.889635615
BRSP_90_1_18	90	3	BRSP	182	182	NSTL	0	0	0	0	1	1	0	5.201344108	5.201344108
BRSP_90_1_18	90	3	BRSP	186	182	INACT	0	4	0	1	1	1	0	5.201344108	5.201344108
BRSP_92_1_18	92	3	BRSP	151	151	INC	0	0	0	0	1	1	4	5.201344108	14.268742
BRSP_92_1_18	92	3	BRSP	154	166	INC	0	3	0	1	1	1	4	5.201344108	14.268742
BRSP_92_1_18	92	3	BRSP	157	166	INC	0	3	0	2	1	1	4	5.201344108	14.268742
BRSP_92_1_18	92	3	BRSP	160	166	NSTL	0	3	0	3	1	1	4	5.201344108	14.268742
BRSP_92_1_18	92	3	BRSP	163	166	NSTL	0	3	0	4	1	1	4	5.201344108	14.268742
BRSP_92_1_18	92	3	BRSP	170	166	INACT	0	7	0	5	1	1	4	5.201344108	14.268742
BRSP_92_2_18	92	3	BRSP	172	172	INC	0	0	0	0	1	1	4	5.201344108	14.268742
BRSP_92_2_18	92	3	BRSP	176	151	INC	0	4	0	1	1	1	4	5.201344108	14.268742
BRSP_92_2_18	92	3	BRSP	178	151	INC	0	2	0	2	1	1	4	5.201344108	14.268742
BRSP_92_2_18	92	3	BRSP	182	151	INC	0	4	0	3	1	1	4	5.201344108	14.268742
BRSP_92_2_18	92	3	BRSP	188	151	NSTL	0	6	0	4	1	1	4	5.201344108	14.268742
BRSP_92_2_18	92	3	BRSP	191	151	INACT	0	3	0	5	1	1	4	5.201344108	14.268742
BRSP_93_1_18	93	3	BRSP	163	163	INC	0	0	0	0	1	1	0	4.001033929	13.16292121
BRSP_93_1_18	93	3	BRSP	166	163	INACT	0	3	0	1	1	1	0	4.001033929	13.16292121
BRSP_93_2_18	93	3	BRSP	163	163	NSTL	0	0	0	0	1	1	4	4.001033929	13.16292121
BRSP_93_2_18	93	3	BRSP	166	163	NSTL	0	3	0	1	1	1	4	4.001033929	13.16292121
BRSP_93_2_18	93	3	BRSP	170	163	INACT	0	4	0	2	1	1	4	4.001033929	13.16292121
BRSP_93_3_18	93	3	BRSP	176	176	NSTL	1	0	1	0	1	1	3	4.001033929	13.16292121
BRSP_93_3_18	93	3	BRSP	178	176	FLDG	1	2	1	1	1	1	3	4.001033929	13.16292121
MCLO_100_1_18	100	3	MCLO	150	150	INC	0	0	0	0	1	1	3	4.376316174	4.376316174
MCLO_100_1_18	100	3	MCLO	153	150	INC	0	3	0	1	1	1	3	4.376316174	4.376316174
MCLO_100_1_18	100	3	MCLO	156	150	INC	0	3	0	2	1	1	3	4.376316174	4.376316174
MCLO_100_1_18	100	3	MCLO	159	150	INACT	0	3	0	3	1	1	3	4.376316174	4.376316174
MCLO_100_2_18	100	3	MCLO	156	156	INC	1	0	1	0	1	1	2	4.376316174	4.376316174
MCLO_100_2_18	100	3	MCLO	159	156	NSTL	1	3	1	1	1	1	2	4.376316174	4.376316174
MCLO_100_2_18	100	3	MCLO	162	156	NSTL	1	3	1	2	1	1	2	4.376316174	4.376316174
MCLO_100_2_18	100	3	MCLO	165	156	NSTL	1	3	1	3	1	1	2	4.376316174	4.376316174
MCLO_100_2_18	100	3	MCLO	171	156	FLDG	1	6	1	4	1	1	2	4.376316174	4.376316174
MCLO_107_1_18	107	3	MCLO	150	150	INC	0	0	0	0	1	1	3	7.877369113	18.64490411
MCLO_107_1_18	107	3	MCLO	153	150	INC	0	3	0	1	1	1	3	7.877369113	18.64490411
MCLO_107_1_18	107	3	MCLO	155	150	INACT	0	2	0	2	1	1	3	7.877369113	18.64490411
MCLO_112_1_18	112	3	MCLO	150	150	LAY	1	0	1	0	1	1	4	8.752632347	17.36666035
MCLO_112_1_18	112	3	MCLO	153	150	INC	1	3	1	1	1	1	4	8.752632347	17.36666035
MCLO_112_1_18	112	3	MCLO	156	150	INC	1	3	1	2	1	1	4	8.752632347	17.36666035
MCLO_112_1_18	112	3	MCLO	159	150	INC	1	3	1	3	1	1	4	8.752632347	17.36666035
MCLO_112_1_18	112	3	MCLO	162	150	NSTL	1	3	1	4	1	1	4	8.752632347	17.36666035
MCLO_112_1_18	112	3	MCLO	165	150	NSTL	1	3	1	5	1	1	4	8.752632347	17.36666035
MCLO_112_1_18	112	3	MCLO	166	150	NSTL	1	1	1	6	1	1	4	8.752632347	17.36666035
MCLO_112_1_18	112	3	MCLO	171	150	NSTL	1	5	1	7	1	1	4	8.752632347	17.36666035
MCLO_112_1_18	112	3	MCLO	176	150	FLDG	1	5	1	8	1	1	4	8.752632347	17.36666035
MCLO_112_2_18	112	3	MCLO	150	150	INC	1	0	1	0	1	1	3	8.752632347	17.36666035
MCLO_112_2_18	112	3	MCLO	153	150	INC	1	3	1	1	1	1	3	8.752632347	17.36666035
MCLO_112_2_18	112	3	MCLO	156	150	NSTL	1	3	1	2	1	1	3	8.752632347	17.36666035
MCLO_112_2_18	112	3	MCLO	159	150	NSTL	1	3	1	3	1	1	3	8.752632347	17.36666035
MCLO_112_2_18	112	3	MCLO	162	150	NSTL	1	3	1	4	1	1	3	8.752632347	17.36666035
MCLO_112_2_18	112	3	MCLO	165	150	FLDG	1	3	1	5	1	1	3	8.752632347	17.36666035
MCLO_112_3_18	112	3	CCLO	156	156	INC	0	0	0	0	1	1	3	8.752632347	17.36666035
MCLO_112_3_18	112	3	MCLO	159	156	NSTL	0	3	0	1	1	1	3	8.752632347	17.36666035
MCLO_112_3_18	112	3	MCLO	162	156	NSTL	0	3	0	2	1	1	3	8.752632347	17.36666035
MCLO_112_3_18	112	3	MCLO	165	156	NSTL	0	3	0	3	1	1	3	8.752632347	17.36666035
MCLO_112_3_18	112	3	MCLO	166	156	NSTL	0	1	0	4	1	1	3	8.752632347	17.36666035
MCLO_112_3_18	112	3	MCLO	176	156	INACT	0	10	0	5	1	1	3	8.752632347	17.36666035
MCLO_112_5_18	112	3	MCLO	165	165	INC	1	0	1	0	1	1	4	8.752632347	17.36666035
MCLO_112_5_18	112	3	MCLO	166	165	INC	1	1	1	1	1	1	4	8.752632347	17.36666035
MCLO_112_5_18	112	3	MCLO	171	165	NSTL	1	5	1	2	1	1	4	8.752632347	17.36666035
MCLO_112_5_18	112	3	MCLO	176	165	NSTL	1	5	1	3	1	1	4	8.752632347	17.36666035
MCLO_112_5_18	112	3	MCLO	178	165	NSTL	1	2	1	4	1	1	4	8.752632347	17.36666035
MCLO_112_5_18	112	3	MCLO	181	165	FLDG	1	3	1	5	1	1	4	8.752632347	17.36666035
MCLO_127_1_18	127	3	MCLO	141	141	INC	0	0	0	0	1	1	3	6.218975615	9.934221407
MCLO_127_1_18	127	3	MCLO	144	141	INC	0	3	0	1	1	1	3	6.218975615	9.934221407
MCLO_127_1_18	127	3	MCLO	147	141	INC	0	3	0	2	1	1	3	6.218975615	9.934221407
MCLO_127_1_18	127	3	MCLO	150	141	INC	0	3	0	3	1	1	3	6.218975615	9.934221407
MCLO_127_1_18	127	3	MCLO	153	141	INC	0	3	0	4	1	1	3	6.218975615	9.934221407
MCLO_127_1_18	127	3	MCLO	156	141	INACT	0	3	0	5	1	1	3	6.218975615	9.934221407
MCLO_127_2_18	127	3	MCLO	162	162	INC	1	0	1	0	1	1	3	6.218975615	9.934221407
MCLO_127_2_18	127	3	MCLO	164	162	INC	1	2	1	1	1	1	3	6.218975615	9.934221407
MCLO_127_2_18	127	3	MCLO	166	162	INC	1	2	1	2	1	1	3	6.218975615	9.934221407
MCLO_127_2_18	127	3	MCLO	170	162	INC	1	4	1	3	1	1	3	6.218975615	9.934221407
MCLO_127_2_18	127	3	MCLO	172	162	INC	1	2	1	4	1	1	3	6.218975615	9.934221407
MCLO_127_2_18	127	3	MCLO	176	162	NSTL	1	4	1	5	1	1	3	6.218975615	9.934221407
MCLO_127_2_18	127	3	MCLO	178	162	NSTL	1	2	1	6	1	1	3	6.218975615	9.934221407
MCLO_127_2_18	127	3	MCLO	182	162	FLDG	1	4	1	7	1	1	3	6.218975615	9.934221407
MCLO_127_3_18	127	3	MCLO	182	182	INC	0	0	0	0	1	1	3	6.218975615	9.934221407
MCLO_127_3_18	127	3	MCLO	184	182	INC	0	2	0	1	1	1	3	6.218975615	9.934221407
MCLO_127_3_18	127	3	MCLO	187	182	INC	0	3	0	2	1	1	3	6.218975615	9.934221407
MCLO_127_3_18	127	3	MCLO	190	182	INC	0	3	0	3	1	1	3	6.218975615	9.934221407
MCLO_127_3_18	127	3	MCLO	193	182	INACT	0	3	0	4	1	1	3	6.218975615	9.934221407
MCLO_127_4_18	127	3	MCLO	182	182	INC	0	0	0	0	1	1	2	6.218975615	9.934221407
MCLO_127_4_18	127	3	MCLO	184	182	INC	0	2	0	1	1	1	2	6.218975615	9.934221407
MCLO_127_4_18	127	3	MCLO	187	182	INC	0	3	0	2	1	1	2	6.218975615	9.934221407
MCLO_127_4_18	127	3	MCLO	190	182	INACT	0	3	0	3	1	1	2	6.218975615	9.934221407
MCLO_142_1_18	142	3	CCLO	172	172	LAY	0	0	0	0	1	1	5	7.877369113	7.877369113
MCLO_142_1_18	142	3	MCLO	176	172	INC	0	4	0	1	1	1	5	7.877369113	7.877369113
MCLO_142_1_18	142	3	MCLO	181	172	INC	0	5	0	2	1	1	5	7.877369113	7.877369113
MCLO_142_1_18	142	3	MCLO	184	172	INC	0	3	0	3	1	1	5	7.877369113	7.877369113
MCLO_142_1_18	142	3	MCLO	187	172	INACT	0	3	0	4	1	1	5	7.877369113	7.877369113
MCLO_142_2_18	142	3	MCLO	176	176	NSTL	0	0	0	0	1	1	0	7.877369113	7.877369113
MCLO_142_2_18	142	3	MCLO	181	176	INACT	0	5	0	1	1	1	0	7.877369113	7.877369113
MCLO_143_1_18	143	3	MCLO	154	154	INC	1	0	1	0	1	1	2	7.877369113	7.877369113
MCLO_143_1_18	143	3	MCLO	156	154	INC	1	2	1	1	1	1	2	7.877369113	7.877369113
MCLO_143_1_18	143	3	MCLO	157	154	INC	1	1	1	2	1	1	2	7.877369113	7.877369113
MCLO_143_1_18	143	3	MCLO	159	154	INC	1	2	1	3	1	1	2	7.877369113	7.877369113
MCLO_143_1_18	143	3	MCLO	162	154	NSTL	1	3	1	4	1	1	2	7.877369113	7.877369113
MCLO_143_1_18	143	3	MCLO	166	154	NSTL	1	4	1	5	1	1	2	7.877369113	7.877369113
MCLO_143_1_18	143	3	MCLO	172	154	FLDG	1	6	1	6	1	1	2	7.877369113	7.877369113
MCLO_143_2_18	143	3	MCLO	157	157	INC	1	0	1	0	1	1	3	7.877369113	7.877369113
MCLO_143_2_18	143	3	MCLO	159	157	INC	1	2	1	1	1	1	3	7.877369113	7.877369113
MCLO_143_2_18	143	3	MCLO	162	157	NSTL	1	3	1	2	1	1	3	7.877369113	7.877369113
MCLO_143_2_18	143	3	MCLO	166	157	NSTL	1	4	1	3	1	1	3	7.877369113	7.877369113
MCLO_143_2_18	143	3	MCLO	172	157	FLDG	1	6	1	4	1	1	3	7.877369113	7.877369113
MCLO_154_1_18	154	3	MCLO	145	145	LAY	0	0	0	0	1	1	4	5.626692223	5.626692223
MCLO_154_1_18	154	3	MCLO	147	145	INC	0	2	0	1	1	1	4	5.626692223	5.626692223
MCLO_154_1_18	154	3	MCLO	150	145	INC	0	3	0	2	1	1	4	5.626692223	5.626692223
MCLO_154_1_18	154	3	MCLO	153	145	INC	0	3	0	3	1	1	4	5.626692223	5.626692223
MCLO_154_1_18	154	3	MCLO	156	145	INC	0	3	0	4	1	1	4	5.626692223	5.626692223
MCLO_154_1_18	154	3	MCLO	159	145	INC	0	3	0	5	1	1	4	5.626692223	5.626692223
MCLO_154_1_18	154	3	MCLO	162	145	INACT	0	3	0	6	1	1	4	5.626692223	5.626692223
MCLO_154_2_18	154	3	MCLO	145	145	INC	0	0	0	0	1	1	3	5.626692223	5.626692223
MCLO_154_2_18	154	3	MCLO	147	145	INC	0	2	0	1	1	1	3	5.626692223	5.626692223
MCLO_154_2_18	154	3	MCLO	150	145	INC	0	3	0	2	1	1	3	5.626692223	5.626692223
MCLO_154_2_18	154	3	MCLO	153	145	INC	0	3	0	3	1	1	3	5.626692223	5.626692223
MCLO_154_2_18	154	3	MCLO	156	145	NSTL	0	3	0	4	1	1	3	5.626692223	5.626692223
MCLO_154_2_18	154	3	MCLO	159	145	NSTL	0	3	0	5	1	1	3	5.626692223	5.626692223
MCLO_154_2_18	154	3	MCLO	162	145	NSTL	0	3	0	6	1	1	3	5.626692223	5.626692223
MCLO_154_2_18	154	3	MCLO	176	145	INACT	0	14	0	7	1	1	3	5.626692223	5.626692223
MCLO_47_1_18	47	3	MCLO	151	151	INC	0	0	0	0	1	0	3	5.626692223	5.626692223
MCLO_47_1_18	47	3	MCLO	154	151	INC	0	3	0	1	1	0	3	5.626692223	5.626692223
MCLO_47_1_18	47	3	MCLO	157	151	INC	0	3	0	2	1	0	3	5.626692223	5.626692223
MCLO_47_1_18	47	3	MCLO	160	151	INACT	0	3	0	3	1	0	3	5.626692223	5.626692223
MCLO_47_2_18	47	3	MCLO	165	165	NSTL	0	0	0	0	1	0	0	5.626692223	5.626692223
MCLO_47_2_18	47	3	MCLO	172	165	INACT	0	7	0	1	1	0	0	5.626692223	5.626692223
MCLO_47_3_18	47	3	MCLO	165	165	INC	1	0	1	0	1	0	3	5.626692223	5.626692223
MCLO_47_3_18	47	3	MCLO	172	165	NSTL	1	7	1	1	1	0	3	5.626692223	5.626692223
MCLO_47_3_18	47	3	MCLO	175	165	NSTL	1	3	1	2	1	0	3	5.626692223	5.626692223
MCLO_47_3_18	47	3	MCLO	178	165	NSTL	1	3	1	3	1	0	3	5.626692223	5.626692223
MCLO_47_3_18	47	3	MCLO	182	165	FLDG	1	4	1	4	1	0	3	5.626692223	5.626692223
MCLO_70_1_18	70	3	MCLO	151	151	INC	0	0	0	0	1	0	4	4.923355695	4.923355695
MCLO_70_1_18	70	3	MCLO	154	151	INC	0	3	0	1	1	0	4	4.923355695	4.923355695
MCLO_70_1_18	70	3	MCLO	157	151	INC	0	3	0	2	1	0	4	4.923355695	4.923355695
MCLO_70_1_18	70	3	MCLO	160	151	NSTL	0	3	0	3	1	0	4	4.923355695	4.923355695
MCLO_70_1_18	70	3	MCLO	163	151	NSTL	0	3	0	4	1	0	4	4.923355695	4.923355695
MCLO_70_1_18	70	3	MCLO	165	151	NSTL	0	2	0	5	1	0	4	4.923355695	4.923355695
MCLO_70_1_18	70	3	MCLO	172	151	INACT	0	7	0	6	1	0	4	4.923355695	4.923355695
MCLO_70_2_18	70	3	MCLO	151	151	INC	0	0	0	0	1	0	3	4.923355695	4.923355695
MCLO_70_2_18	70	3	MCLO	154	151	INC	0	3	0	1	1	0	3	4.923355695	4.923355695
MCLO_70_2_18	70	3	MCLO	157	151	INC	0	3	0	2	1	0	3	4.923355695	4.923355695
MCLO_70_2_18	70	3	MCLO	160	151	INC	0	3	0	3	1	0	3	4.923355695	4.923355695
MCLO_70_2_18	70	3	MCLO	163	151	INC	0	3	0	4	1	0	3	4.923355695	4.923355695
MCLO_70_2_18	70	3	MCLO	165	151	INC	0	2	0	5	1	0	3	4.923355695	4.923355695
MCLO_70_3_18	70	3	MCLO	163	163	INC	0	0	0	0	1	0	3	4.923355695	4.923355695
MCLO_70_3_18	70	3	MCLO	165	163	INC	0	2	0	1	1	0	3	4.923355695	4.923355695
MCLO_70_3_18	70	3	MCLO	172	163	NSTL	0	7	0	2	1	0	3	4.923355695	4.923355695
MCLO_70_3_18	70	3	MCLO	175	163	INACT	0	3	0	3	1	0	3	4.923355695	4.923355695
MCLO_93_1_18	93	3	MCLO	163	163	NSTL	0	0	0	0	1	1	4	4.376316174	13.16292121
MCLO_93_1_18	93	3	MCLO	166	163	NSTL	0	3	0	1	1	1	4	4.376316174	13.16292121
MCLO_93_1_18	93	3	MCLO	170	163	NSTL	0	4	0	2	1	1	4	4.376316174	13.16292121
MCLO_93_1_18	93	3	MCLO	172	163	INACT	0	2	0	3	1	1	4	4.376316174	13.16292121
MCLO_96_1_18	96	3	MCLO	182	182	NSTL	1	0	1	0	1	1	2	4.376316174	4.376316174
MCLO_96_1_18	96	3	MCLO	186	182	NSTL	1	4	1	1	1	1	2	4.376316174	4.376316174
MCLO_96_1_18	96	3	MCLO	188	182	FLDG	1	2	1	2	1	1	2	4.376316174	4.376316174
VESP_10_1_18	10	3	VESP	154	154	INC	0	0	0	0	1	0	4	8.614028002	15.11570814
VESP_10_1_18	10	3	VESP	157	154	INC	0	3	0	1	1	0	4	8.614028002	15.11570814
VESP_10_1_18	10	3	VESP	160	154	INC	0	3	0	2	1	0	4	8.614028002	15.11570814
VESP_10_1_18	10	3	VESP	163	154	NSTL	0	3	0	3	1	0	4	8.614028002	15.11570814
VESP_10_1_18	10	3	VESP	171	154	INACT	0	8	0	4	1	0	4	8.614028002	15.11570814
VESP_10_2_18	10	3	VESP	160	160	INC	0	0	0	0	1	0	3	8.614028002	15.11570814
VESP_10_2_18	10	3	VESP	163	160	INC	0	3	0	1	1	0	3	8.614028002	15.11570814
VESP_10_2_18	10	3	VESP	171	160	INACT	0	8	0	2	1	0	3	8.614028002	15.11570814
VESP_101_1_18	101	3	VESP	164	164	INC	0	0	0	0	1	1	4	6.152877144	9.042512759
VESP_101_1_18	101	3	VESP	166	164	INC	0	2	0	1	1	1	4	6.152877144	9.042512759
VESP_101_1_18	101	3	VESP	172	164	NSTL	0	6	0	2	1	1	4	6.152877144	9.042512759
VESP_101_1_18	101	3	VESP	176	164	INACT	0	4	0	3	1	1	4	6.152877144	9.042512759
VESP_101_2_18	101	3	VESP	172	172	LAY	1	0	1	0	1	1	4	6.152877144	9.042512759
VESP_101_2_18	101	3	VESP	176	172	INC	1	4	1	1	1	1	4	6.152877144	9.042512759
VESP_101_2_18	101	3	VESP	178	172	INC	1	2	1	2	1	1	4	6.152877144	9.042512759
VESP_101_2_18	101	3	VESP	182	172	INC	1	4	1	3	1	1	4	6.152877144	9.042512759
VESP_101_2_18	101	3	VESP	186	172	NSTL	1	4	1	4	1	1	4	6.152877144	9.042512759
VESP_101_2_18	101	3	VESP	188	172	NSTL	1	2	1	5	1	1	4	6.152877144	9.042512759
VESP_101_2_18	101	3	VESP	193	172	NSTL	1	5	1	6	1	1	4	6.152877144	9.042512759
VESP_101_2_18	101	3	VESP	196	172	FLDG	1	3	1	7	1	1	4	6.152877144	9.042512759
VESP_101_3_18	101	3	VESP	178	178	INC	0	0	0	0	1	1	3	6.152877144	9.042512759
VESP_101_3_18	101	3	VESP	182	178	INC	0	4	0	1	1	1	3	6.152877144	9.042512759
VESP_101_3_18	101	3	VESP	186	178	INC	0	4	0	2	1	1	3	6.152877144	9.042512759
VESP_101_3_18	101	3	VESP	188	178	INC	0	2	0	3	1	1	3	6.152877144	9.042512759
VESP_101_3_18	101	3	VESP	193	178	NSTL	0	5	0	4	1	1	3	6.152877144	9.042512759
VESP_101_3_18	101	3	VESP	196	178	INACT	0	3	0	5	1	1	3	6.152877144	9.042512759
VESP_103_1_18	103	3	VESP	144	144	INC	1	0	1	0	1	1	4	4.785571112	4.785571112
VESP_103_1_18	103	3	VESP	147	144	INC	1	3	1	1	1	1	4	4.785571112	4.785571112
VESP_103_1_18	103	3	VESP	150	144	INC	1	3	1	2	1	1	4	4.785571112	4.785571112
VESP_103_1_18	103	3	VESP	153	144	NSTL	1	3	1	3	1	1	4	4.785571112	4.785571112
VESP_103_1_18	103	3	VESP	155	144	NSTL	1	2	1	4	1	1	4	4.785571112	4.785571112
VESP_103_1_18	103	3	VESP	158	144	NSTL	1	3	1	5	1	1	4	4.785571112	4.785571112
VESP_103_1_18	103	3	VESP	161	144	NSTL	1	3	1	6	1	1	4	4.785571112	4.785571112
VESP_103_1_18	103	3	VESP	164	144	FLDG	1	3	1	7	1	1	4	4.785571112	4.785571112
VESP_107_1_18	107	3	VESP	150	150	LAY	1	0	1	0	1	1	3	10.767535	18.64490411
VESP_107_1_18	107	3	VESP	153	150	INC	1	3	1	1	1	1	3	10.767535	18.64490411
VESP_107_1_18	107	3	VESP	155	150	INC	1	2	1	2	1	1	3	10.767535	18.64490411
VESP_107_1_18	107	3	VESP	162	150	INACT	1	7	1	3	1	1	3	10.767535	18.64490411
VESP_107_2_18	107	3	VESP	162	162	INC	0	0	0	0	1	1	0	10.767535	18.64490411
VESP_107_2_18	107	3	VESP	166	162	INACT	0	4	0	1	1	1	0	10.767535	18.64490411
VESP_112_1_18	112	3	VESP	150	150	INC	0	0	0	0	1	1	4	8.614028002	17.36666035
VESP_112_1_18	112	3	VESP	153	150	INC	0	3	0	1	1	1	4	8.614028002	17.36666035
VESP_112_1_18	112	3	VESP	156	150	INC	0	3	0	2	1	1	4	8.614028002	17.36666035
VESP_112_1_18	112	3	VESP	159	150	NSTL	0	3	0	3	1	1	4	8.614028002	17.36666035
VESP_112_1_18	112	3	VESP	162	150	NSTL	0	3	0	4	1	1	4	8.614028002	17.36666035
VESP_112_1_18	112	3	VESP	165	150	NSTL	0	3	0	5	1	1	4	8.614028002	17.36666035
VESP_112_1_18	112	3	VESP	166	150	NSTL	0	1	0	6	1	1	4	8.614028002	17.36666035
VESP_112_1_18	112	3	VESP	171	150	INACT	0	5	0	7	1	1	4	8.614028002	17.36666035
VESP_122_1_18	122	3	VESP	159	159	INC	0	0	0	0	1	1	3	4.785571112	4.785571112
VESP_122_1_18	122	3	VESP	163	159	INC	0	4	0	1	1	1	3	4.785571112	4.785571112
VESP_122_1_18	122	3	VESP	165	159	NSTL	0	2	0	2	1	1	3	4.785571112	4.785571112
VESP_122_1_18	122	3	VESP	171	159	NSTL	0	6	0	3	1	1	3	4.785571112	4.785571112
VESP_122_1_18	122	3	VESP	176	159	INACT	0	5	0	4	1	1	3	4.785571112	4.785571112
VESP_122_2_18	122	3	VESP	181	181	NSTL	0	0	0	0	1	1	4	4.785571112	4.785571112
VESP_122_2_18	122	3	VESP	184	181	NSTL	0	3	0	1	1	1	4	4.785571112	4.785571112
VESP_122_2_18	122	3	VESP	187	181	INACT	0	3	0	2	1	1	4	4.785571112	4.785571112
VESP_122_3_18	122	3	VESP	181	181	INC	0	0	0	0	1	1	4	4.785571112	4.785571112
VESP_122_3_18	122	3	VESP	184	181	INC	0	3	0	1	1	1	4	4.785571112	4.785571112
VESP_122_3_18	122	3	VESP	187	181	INACT	0	3	0	2	1	1	4	4.785571112	4.785571112
VESP_132_1_18	132	3	VESP	151	151	INC	0	0	0	0	1	1	3	8.614028002	8.614028002
VESP_132_1_18	132	3	VESP	154	151	INC	0	3	0	1	1	1	3	8.614028002	8.614028002
VESP_132_1_18	132	3	VESP	156	151	INACT	0	2	0	2	1	1	3	8.614028002	8.614028002
VESP_132_2_18	132	3	VESP	151	151	INC	0	0	0	0	1	1	4	8.614028002	8.614028002
VESP_132_2_18	132	3	VESP	154	151	INC	0	3	0	1	1	1	4	8.614028002	8.614028002
VESP_132_2_18	132	3	VESP	156	151	INC	0	2	0	2	1	1	4	8.614028002	8.614028002
VESP_132_2_18	132	3	VESP	158	151	INC	0	2	0	3	1	1	4	8.614028002	8.614028002
VESP_132_2_18	132	3	VESP	160	151	NSTL	0	2	0	4	1	1	4	8.614028002	8.614028002
VESP_132_2_18	132	3	VESP	162	151	NSTL	0	2	0	5	1	1	4	8.614028002	8.614028002
VESP_132_2_18	132	3	VESP	170	151	INACT	0	8	0	6	1	1	4	8.614028002	8.614028002
VESP_133_1_18	133	3	VESP	145	145	INC	1	0	1	0	1	1	4	5.87320091	5.87320091
VESP_133_1_18	133	3	VESP	150	145	INC	1	5	1	1	1	1	4	5.87320091	5.87320091
VESP_133_1_18	133	3	VESP	153	145	NSTL	1	3	1	2	1	1	4	5.87320091	5.87320091
VESP_133_1_18	133	3	VESP	156	145	NSTL	1	3	1	3	1	1	4	5.87320091	5.87320091
VESP_133_1_18	133	3	VESP	159	145	NSTL	1	3	1	4	1	1	4	5.87320091	5.87320091
VESP_133_1_18	133	3	VESP	162	145	FLDG	1	3	1	5	1	1	4	5.87320091	5.87320091
VESP_133_1_18	133	3	VESP	165	145	FLDG	1	3	1	6	1	1	4	5.87320091	5.87320091
VESP_133_2_18	133	3	VESP	178	178	LAY	1	0	1	0	1	1	3	5.87320091	5.87320091
VESP_133_2_18	133	3	VESP	181	178	INC	1	3	1	1	1	1	3	5.87320091	5.87320091
VESP_133_2_18	133	3	VESP	184	178	INC	1	3	1	2	1	1	3	5.87320091	5.87320091
VESP_133_2_18	133	3	VESP	190	178	INC	1	6	1	3	1	1	3	5.87320091	5.87320091
VESP_133_2_18	133	3	VESP	194	178	NSTL	1	4	1	4	1	1	3	5.87320091	5.87320091
VESP_133_2_18	133	3	VESP	197	178	NSTL	1	3	1	5	1	1	3	5.87320091	5.87320091
VESP_133_2_18	133	3	VESP	199	178	NSTL	1	2	1	6	1	1	3	5.87320091	5.87320091
VESP_133_3_18	133	3	VESP	178	178	INC	1	0	1	0	1	1	4	5.87320091	5.87320091
VESP_133_3_18	133	3	VESP	181	178	INC	1	3	1	1	1	1	4	5.87320091	5.87320091
VESP_133_3_18	133	3	VESP	184	178	INC	1	3	1	2	1	1	4	5.87320091	5.87320091
VESP_133_3_18	133	3	VESP	190	178	NSTL	1	6	1	3	1	1	4	5.87320091	5.87320091
VESP_133_3_18	133	3	VESP	194	178	NSTL	1	4	1	4	1	1	4	5.87320091	5.87320091
VESP_133_3_18	133	3	VESP	197	178	FLDG	1	3	1	5	1	1	4	5.87320091	5.87320091
VESP_133_4_18	133	3	VESP	178	178	INC	1	0	1	0	1	1	5	5.87320091	5.87320091
VESP_133_4_18	133	3	VESP	181	178	INC	1	3	1	1	1	1	5	5.87320091	5.87320091
VESP_133_4_18	133	3	VESP	184	178	INC	1	3	1	2	1	1	5	5.87320091	5.87320091
VESP_133_4_18	133	3	VESP	190	178	NSTL	1	6	1	3	1	1	5	5.87320091	5.87320091
VESP_133_4_18	133	3	VESP	194	178	NSTL	1	4	1	4	1	1	5	5.87320091	5.87320091
VESP_133_4_18	133	3	VESP	197	178	NSTL	1	3	1	5	1	1	5	5.87320091	5.87320091
VESP_133_4_18	133	3	VESP	199	178	FLDG	1	2	1	6	1	1	5	5.87320091	5.87320091
VESP_145_1_18	145	3	VESP	153	153	INC	0	0	0	0	1	1	4	5.742685334	8.63232095
VESP_145_1_18	145	3	VESP	155	153	INC	0	2	0	1	1	1	4	5.742685334	8.63232095
VESP_145_1_18	145	3	VESP	158	153	NSTL	0	3	0	2	1	1	4	5.742685334	8.63232095
VESP_145_1_18	145	3	VESP	161	153	NSTL	0	3	0	3	1	1	4	5.742685334	8.63232095
VESP_145_1_18	145	3	VESP	164	153	NSTL	0	3	0	4	1	1	4	5.742685334	8.63232095
VESP_145_1_18	145	3	VESP	171	153	INACT	0	7	0	5	1	1	4	5.742685334	8.63232095
VESP_145_2_18	145	3	VESP	153	153	NSTL	0	0	0	0	1	1	4	5.742685334	8.63232095
VESP_145_2_18	145	3	VESP	155	153	NSTL	0	2	0	1	1	1	4	5.742685334	8.63232095
VESP_145_2_18	145	3	VESP	158	153	NSTL	0	3	0	2	1	1	4	5.742685334	8.63232095
VESP_145_2_18	145	3	VESP	161	153	INACT	0	3	0	3	1	1	4	5.742685334	8.63232095
VESP_145_3_18	145	3	VESP	155	155	INC	0	0	0	0	1	1	5	5.742685334	8.63232095
VESP_145_3_18	145	3	VESP	158	155	INC	0	3	0	1	1	1	5	5.742685334	8.63232095
VESP_145_3_18	145	3	VESP	161	155	NSTL	0	3	0	2	1	1	5	5.742685334	8.63232095
VESP_145_3_18	145	3	VESP	164	155	NSTL	0	3	0	3	1	1	5	5.742685334	8.63232095
VESP_145_3_18	145	3	VESP	171	155	INACT	0	7	0	4	1	1	5	5.742685334	8.63232095
VESP_15_1_18	15	3	VESP	173	173	INC	0	0	0	0	1	0	4	8.614028002	8.614028002
VESP_15_1_18	15	3	VESP	181	173	NSTL	0	8	0	1	1	0	4	8.614028002	8.614028002
VESP_15_1_18	15	3	VESP	186	173	INACT	0	5	0	2	1	0	4	8.614028002	8.614028002
VESP_15_2_18	15	3	VESP	182	182	NBLD	0	0	0	0	1	0	1	8.614028002	8.614028002
VESP_15_2_18	15	3	VESP	186	182	INC	0	4	0	1	1	0	1	8.614028002	8.614028002
VESP_15_2_18	15	3	VESP	188	182	INACT	0	2	0	2	1	0	1	8.614028002	8.614028002
VESP_15_3_18	15	3	VESP	182	182	INC	0	0	0	0	1	0	4	8.614028002	8.614028002
VESP_15_3_18	15	3	VESP	186	182	INC	0	4	0	1	1	0	4	8.614028002	8.614028002
VESP_15_3_18	15	3	VESP	188	182	INC	0	2	0	2	1	0	4	8.614028002	8.614028002
VESP_15_3_18	15	3	VESP	191	182	INC	0	3	0	3	1	0	4	8.614028002	8.614028002
VESP_15_3_18	15	3	VESP	194	182	NSTL	0	3	0	4	1	0	4	8.614028002	8.614028002
VESP_15_3_18	15	3	VESP	197	182	NSTL	0	3	0	5	1	0	4	8.614028002	8.614028002
VESP_15_3_18	15	3	VESP	199	182	INACT	0	2	0	6	1	0	4	8.614028002	8.614028002
VESP_3_1_18	3	3	VESP	158	158	INC	1	0	1	0	1	0	4	4.785571112	4.785571112
VESP_3_1_18	3	3	VESP	161	158	INC	1	3	1	1	1	0	4	4.785571112	4.785571112
VESP_3_1_18	3	3	VESP	164	158	INC	1	3	1	2	1	0	4	4.785571112	4.785571112
VESP_3_1_18	3	3	VESP	171	158	NSTL	1	7	1	3	1	0	4	4.785571112	4.785571112
VESP_3_1_18	3	3	VESP	176	158	NSTL	1	5	1	4	1	0	4	4.785571112	4.785571112
VESP_3_1_18	3	3	VESP	178	158	NSTL	1	2	1	5	1	0	4	4.785571112	4.785571112
VESP_3_1_18	3	3	VESP	182	158	FLDG	1	4	1	6	1	0	4	4.785571112	4.785571112
VESP_34_1_18	34	3	VESP	187	187	INC	0	0	0	0	1	0	4	5.742685334	5.742685334
VESP_34_1_18	34	3	VESP	190	187	NSTL	0	3	0	1	1	0	4	5.742685334	5.742685334
VESP_34_1_18	34	3	VESP	193	187	NSTL	0	3	0	2	1	0	4	5.742685334	5.742685334
VESP_34_1_18	34	3	VESP	196	187	INACT	0	3	0	3	1	0	4	5.742685334	5.742685334
VESP_34_2_18	34	3	VESP	187	187	INC	0	0	0	0	1	0	3	5.742685334	5.742685334
VESP_34_2_18	34	3	VESP	190	187	NSTL	0	3	0	1	1	0	3	5.742685334	5.742685334
VESP_34_2_18	34	3	VESP	193	187	INACT	0	3	0	2	1	0	3	5.742685334	5.742685334
VESP_35_1_18	35	3	VESP	159	159	INC	0	0	0	0	1	0	4	4.785571112	4.785571112
VESP_35_1_18	35	3	VESP	162	159	INC	0	3	0	1	1	0	4	4.785571112	4.785571112
VESP_35_1_18	35	3	VESP	165	159	NSTL	0	3	0	2	1	0	4	4.785571112	4.785571112
VESP_35_1_18	35	3	VESP	175	159	INACT	0	10	0	3	1	0	4	4.785571112	4.785571112
VESP_37_1_18	37	3	VESP	165	165	INC	0	0	0	0	1	0	3	10.13415059	10.13415059
VESP_37_1_18	37	3	VESP	171	165	INC	0	6	0	1	1	0	3	10.13415059	10.13415059
VESP_37_1_18	37	3	VESP	173	165	INC	0	2	0	2	1	0	3	10.13415059	10.13415059
VESP_37_1_18	37	3	VESP	176	165	INC	0	3	0	3	1	0	3	10.13415059	10.13415059
VESP_37_1_18	37	3	VESP	178	165	NSTL	0	2	0	4	1	0	3	10.13415059	10.13415059
VESP_37_1_18	37	3	VESP	181	165	INACT	0	3	0	5	1	0	3	10.13415059	10.13415059
VESP_37_2_18	37	3	VESP	165	165	INC	0	0	0	0	1	0	4	10.13415059	10.13415059
VESP_37_2_18	37	3	VESP	171	165	INC	0	6	0	1	1	0	4	10.13415059	10.13415059
VESP_37_2_18	37	3	VESP	173	165	INC	0	2	0	2	1	0	4	10.13415059	10.13415059
VESP_37_2_18	37	3	VESP	176	165	NSTL	0	3	0	3	1	0	4	10.13415059	10.13415059
VESP_37_2_18	37	3	VESP	178	165	NSTL	0	2	0	4	1	0	4	10.13415059	10.13415059
VESP_37_2_18	37	3	VESP	182	165	INACT	0	4	0	5	1	0	4	10.13415059	10.13415059
VESP_37_3_18	37	3	VESP	173	173	INC	0	0	0	0	1	0	4	10.13415059	10.13415059
VESP_37_3_18	37	3	VESP	176	173	INC	0	3	0	1	1	0	4	10.13415059	10.13415059
VESP_37_3_18	37	3	VESP	178	173	INC	0	2	0	2	1	0	4	10.13415059	10.13415059
VESP_37_3_18	37	3	VESP	182	173	INC	0	4	0	3	1	0	4	10.13415059	10.13415059
VESP_37_3_18	37	3	VESP	186	173	NSTL	0	4	0	4	1	0	4	10.13415059	10.13415059
VESP_37_3_18	37	3	VESP	188	173	NSTL	0	2	0	5	1	0	4	10.13415059	10.13415059
VESP_37_3_18	37	3	VESP	191	173	INACT	0	3	0	6	1	0	4	10.13415059	10.13415059
VESP_37_4_18	37	3	VESP	173	173	INC	0	0	0	0	1	0	4	10.13415059	10.13415059
VESP_37_4_18	37	3	VESP	176	173	INC	0	3	0	1	1	0	4	10.13415059	10.13415059
VESP_37_4_18	37	3	VESP	178	173	INC	0	2	0	2	1	0	4	10.13415059	10.13415059
VESP_37_4_18	37	3	VESP	182	173	NSTL	0	4	0	3	1	0	4	10.13415059	10.13415059
VESP_37_4_18	37	3	VESP	186	173	NSTL	0	4	0	4	1	0	4	10.13415059	10.13415059
VESP_37_4_18	37	3	VESP	188	173	INACT	0	2	0	5	1	0	4	10.13415059	10.13415059
VESP_37_5_18	37	3	VESP	173	173	INC	1	0	1	0	1	0	3	10.13415059	10.13415059
VESP_37_5_18	37	3	VESP	176	173	NSTL	1	3	1	1	1	0	3	10.13415059	10.13415059
VESP_37_5_18	37	3	VESP	178	173	NSTL	1	2	1	2	1	0	3	10.13415059	10.13415059
VESP_37_5_18	37	3	VESP	182	173	NSTL	1	4	1	3	1	0	3	10.13415059	10.13415059
VESP_37_5_18	37	3	VESP	186	173	FLDG	1	4	1	4	1	0	3	10.13415059	10.13415059
VESP_40_1_18	40	3	VESP	177	177	INC	0	0	0	0	1	0	4	10.767535	15.96887911
VESP_40_1_18	40	3	VESP	181	177	INC	0	4	0	1	1	0	4	10.767535	15.96887911
VESP_40_1_18	40	3	VESP	184	177	INC	0	3	0	2	1	0	4	10.767535	15.96887911
VESP_40_1_18	40	3	VESP	186	177	INACT	0	2	0	3	1	0	4	10.767535	15.96887911
VESP_40_2_18	40	3	VESP	181	181	INC	0	0	0	0	1	0	4	10.767535	15.96887911
VESP_40_2_18	40	3	VESP	184	181	INC	0	3	0	1	1	0	4	10.767535	15.96887911
VESP_40_2_18	40	3	VESP	186	181	INACT	0	2	0	2	1	0	4	10.767535	15.96887911
VESP_50_1_18	50	3	VESP	151	151	INC	1	0	1	0	1	0	5	8.614028002	14.08912706
VESP_50_1_18	50	3	VESP	154	151	INC	1	3	1	1	1	0	5	8.614028002	14.08912706
VESP_50_1_18	50	3	VESP	157	151	NSTL	1	3	1	2	1	0	5	8.614028002	14.08912706
VESP_50_1_18	50	3	VESP	160	151	NSTL	1	3	1	3	1	0	5	8.614028002	14.08912706
VESP_50_1_18	50	3	VESP	163	151	NSTL	1	3	1	4	1	0	5	8.614028002	14.08912706
VESP_50_1_18	50	3	VESP	171	151	FLDG	1	8	1	5	1	0	5	8.614028002	14.08912706
VESP_50_2_18	50	3	VESP	151	151	INC	0	0	0	0	1	0	4	8.614028002	14.08912706
VESP_50_2_18	50	3	VESP	154	151	INC	0	3	0	1	1	0	4	8.614028002	14.08912706
VESP_50_2_18	50	3	VESP	157	151	INC	0	3	0	2	1	0	4	8.614028002	14.08912706
VESP_50_2_18	50	3	VESP	160	151	NSTL	0	3	0	3	1	0	4	8.614028002	14.08912706
VESP_50_2_18	50	3	VESP	163	151	INC	0	3	0	4	1	0	4	8.614028002	14.08912706
VESP_50_2_18	50	3	VESP	171	151	INACT	0	8	0	5	1	0	4	8.614028002	14.08912706
VESP_57_1_18	57	3	VESP	142	142	NBLD	1	0	1	0	1	0	3	4.785571112	7.675206727
VESP_57_1_18	57	3	VESP	145	142	LAY	1	3	1	1	1	0	3	4.785571112	7.675206727
VESP_57_1_18	57	3	VESP	147	142	INC	1	2	1	2	1	0	3	4.785571112	7.675206727
VESP_57_1_18	57	3	VESP	151	142	INC	1	4	1	3	1	0	3	4.785571112	7.675206727
VESP_57_1_18	57	3	VESP	153	142	INC	1	2	1	4	1	0	3	4.785571112	7.675206727
VESP_57_1_18	57	3	VESP	156	142	INC	1	3	1	5	1	0	3	4.785571112	7.675206727
VESP_57_1_18	57	3	VESP	159	142	NSTL	1	3	1	6	1	0	3	4.785571112	7.675206727
VESP_57_1_18	57	3	VESP	163	142	NSTL	1	4	1	7	1	0	3	4.785571112	7.675206727
VESP_57_1_18	57	3	VESP	166	142	NSTL	1	3	1	8	1	0	3	4.785571112	7.675206727
VESP_57_1_18	57	3	VESP	171	142	FLDG	1	5	1	9	1	0	3	4.785571112	7.675206727
VESP_57_2_18	57	3	VESP	153	153	INC	1	0	1	0	1	0	4	4.785571112	7.675206727
VESP_57_2_18	57	3	VESP	156	153	INC	1	3	1	1	1	0	4	4.785571112	7.675206727
VESP_57_2_18	57	3	VESP	159	153	INC	1	3	1	2	1	0	4	4.785571112	7.675206727
VESP_57_2_18	57	3	VESP	163	153	INC	1	4	1	3	1	0	4	4.785571112	7.675206727
VESP_57_2_18	57	3	VESP	166	153	NSTL	1	3	1	4	1	0	4	4.785571112	7.675206727
VESP_57_2_18	57	3	VESP	171	153	NSTL	1	5	1	5	1	0	4	4.785571112	7.675206727
VESP_57_2_18	57	3	VESP	173	153	NSTL	1	2	1	6	1	0	4	4.785571112	7.675206727
VESP_57_2_18	57	3	VESP	176	153	FLDG	1	3	1	7	1	0	4	4.785571112	7.675206727
VESP_57_3_18	57	3	VESP	166	166	INC	1	0	1	0	1	0	4	4.785571112	7.675206727
VESP_57_3_18	57	3	VESP	171	166	NSTL	1	5	1	1	1	0	4	4.785571112	7.675206727
VESP_57_3_18	57	3	VESP	173	166	NSTL	1	2	1	2	1	0	4	4.785571112	7.675206727
VESP_57_3_18	57	3	VESP	176	166	NSTL	1	3	1	3	1	0	4	4.785571112	7.675206727
VESP_57_3_18	57	3	VESP	181	166	FLDG	1	5	1	4	1	0	4	4.785571112	7.675206727
VESP_65_1_18	65	3	VESP	146	146	INC	0	0	0	0	1	0	0	9.229315716	9.229315716
VESP_65_1_18	65	3	VESP	150	146	INACT	0	4	0	1	1	0	0	9.229315716	9.229315716
VESP_65_2_18	65	3	VESP	158	158	INC	1	0	1	0	1	0	3	9.229315716	9.229315716
VESP_65_2_18	65	3	VESP	160	158	INC	1	2	1	1	1	0	3	9.229315716	9.229315716
VESP_65_2_18	65	3	VESP	163	158	INC	1	3	1	2	1	0	3	9.229315716	9.229315716
VESP_65_2_18	65	3	VESP	171	158	NSTL	1	8	1	3	1	0	3	9.229315716	9.229315716
VESP_65_2_18	65	3	VESP	176	158	FLDG	1	5	1	4	1	0	3	9.229315716	9.229315716
VESP_65_3_18	65	3	VESP	176	176	INC	0	0	0	0	1	0	4	9.229315716	9.229315716
VESP_65_3_18	65	3	VESP	179	176	INC	0	3	0	1	1	0	4	9.229315716	9.229315716
VESP_65_3_18	65	3	VESP	182	176	INC	0	3	0	2	1	0	4	9.229315716	9.229315716
VESP_65_3_18	65	3	VESP	186	176	INC	0	4	0	3	1	0	4	9.229315716	9.229315716
VESP_65_3_18	65	3	VESP	189	176	NSTL	0	3	0	4	1	0	4	9.229315716	9.229315716
VESP_65_3_18	65	3	VESP	193	176	INACT	0	4	0	5	1	0	4	9.229315716	9.229315716
VESP_65_4_18	65	3	VESP	183	183	NSTL	0	0	0	0	1	0	4	9.229315716	9.229315716
VESP_65_4_18	65	3	VESP	186	183	NSTL	0	3	0	1	1	0	4	9.229315716	9.229315716
VESP_65_4_18	65	3	VESP	189	183	INACT	0	3	0	2	1	0	4	9.229315716	9.229315716
VESP_69_2_18	69	3	VESP	165	165	INC	1	0	1	0	1	0	4	9.229315716	9.229315716
VESP_69_2_18	69	3	VESP	171	165	NSTL	1	6	1	1	1	0	4	9.229315716	9.229315716
VESP_69_2_18	69	3	VESP	176	165	FLDG	1	5	1	2	1	0	4	9.229315716	9.229315716
VESP_69_3_18	69	3	VESP	165	165	NSTL	1	0	1	0	1	0	2	9.229315716	9.229315716
VESP_69_3_18	69	3	VESP	171	165	NSTL	1	6	1	1	1	0	2	9.229315716	9.229315716
VESP_69_3_18	69	3	VESP	176	165	NSTL	1	5	1	2	1	0	2	9.229315716	9.229315716
VESP_69_3_18	69	3	VESP	179	165	FLDG	1	3	1	3	1	0	2	9.229315716	9.229315716
VESP_69_4_18	69	3	VESP	183	183	INC	0	0	0	0	1	0	2	9.229315716	9.229315716
VESP_69_4_18	69	3	VESP	186	183	INC	0	3	0	1	1	0	2	9.229315716	9.229315716
VESP_69_4_18	69	3	VESP	188	183	INACT	0	2	0	2	1	0	2	9.229315716	9.229315716
VESP_75_1_18	75	3	VESP	157	157	INC	0	0	0	0	1	0	1	4.785571112	4.785571112
VESP_75_1_18	75	3	VESP	160	157	INC	0	3	0	1	1	0	1	4.785571112	4.785571112
VESP_75_1_18	75	3	VESP	163	157	INC	0	3	0	2	1	0	1	4.785571112	4.785571112
VESP_75_1_18	75	3	VESP	171	157	NSTL	0	8	0	3	1	0	1	4.785571112	4.785571112
VESP_75_1_18	75	3	VESP	176	157	NSTL	0	5	0	4	1	0	1	4.785571112	4.785571112
VESP_75_1_18	75	3	VESP	181	157	INACT	0	5	0	5	1	0	1	4.785571112	4.785571112
VESP_92_1_18	92	3	VESP	151	151	INC	1	0	1	0	1	1	4	9.067397896	14.268742
VESP_92_1_18	92	3	VESP	154	151	INC	1	3	1	1	1	1	4	9.067397896	14.268742
VESP_92_1_18	92	3	VESP	157	151	INC	1	3	1	2	1	1	4	9.067397896	14.268742
VESP_92_1_18	92	3	VESP	160	151	INC	1	3	1	3	1	1	4	9.067397896	14.268742
VESP_92_1_18	92	3	VESP	163	151	NSTL	1	3	1	4	1	1	4	9.067397896	14.268742
VESP_92_1_18	92	3	VESP	170	151	NSTL	1	7	1	5	1	1	4	9.067397896	14.268742
VESP_92_1_18	92	3	VESP	172	151	FLDG	1	2	1	6	1	1	4	9.067397896	14.268742
VESP_92_2_18	92	3	VESP	151	151	NBLD	1	0	1	0	1	1	4	9.067397896	14.268742
VESP_92_2_18	92	3	VESP	154	151	LAY	1	3	1	1	1	1	4	9.067397896	14.268742
VESP_92_2_18	92	3	VESP	157	151	INC	1	3	1	2	1	1	4	9.067397896	14.268742
VESP_92_2_18	92	3	VESP	160	151	INC	1	3	1	3	1	1	4	9.067397896	14.268742
VESP_92_2_18	92	3	VESP	163	151	INC	1	3	1	4	1	1	4	9.067397896	14.268742
VESP_92_2_18	92	3	VESP	170	151	NSTL	1	7	1	5	1	1	4	9.067397896	14.268742
VESP_92_2_18	92	3	VESP	172	151	NSTL	1	2	1	6	1	1	4	9.067397896	14.268742
VESP_92_2_18	92	3	VESP	176	151	NSTL	1	4	1	7	1	1	4	9.067397896	14.268742
VESP_92_2_18	92	3	VESP	178	151	NSTL	1	2	1	8	1	1	4	9.067397896	14.268742
VESP_92_2_18	92	3	VESP	182	151	FLDG	1	4	1	9	1	1	4	9.067397896	14.268742
VESP_92_3_18	92	3	VESP	151	151	NBLD	0	0	0	0	1	1	4	9.067397896	14.268742
VESP_92_3_18	92	3	VESP	154	151	LAY	0	3	0	1	1	1	4	9.067397896	14.268742
VESP_92_3_18	92	3	VESP	157	151	INC	0	3	0	2	1	1	4	9.067397896	14.268742
VESP_92_3_18	92	3	VESP	160	151	INC	0	3	0	3	1	1	4	9.067397896	14.268742
VESP_92_3_18	92	3	VESP	163	151	INC	0	3	0	4	1	1	4	9.067397896	14.268742
VESP_92_3_18	92	3	VESP	172	151	INACT	0	9	0	5	1	1	4	9.067397896	14.268742
VESP_92_4_18	92	3	VESP	160	160	INC	1	0	1	0	1	1	4	9.067397896	14.268742
VESP_92_4_18	92	3	VESP	163	160	INC	1	3	1	1	1	1	4	9.067397896	14.268742
VESP_92_4_18	92	3	VESP	170	160	INC	1	7	1	2	1	1	4	9.067397896	14.268742
VESP_92_4_18	92	3	VESP	172	160	NSTL	1	2	1	3	1	1	4	9.067397896	14.268742
VESP_92_4_18	92	3	VESP	176	160	NSTL	1	4	1	4	1	1	4	9.067397896	14.268742
VESP_92_4_18	92	3	VESP	178	160	NSTL	1	2	1	5	1	1	4	9.067397896	14.268742
VESP_92_4_18	92	3	VESP	182	160	FLDG	1	4	1	6	1	1	4	9.067397896	14.268742
VESP_92_5_18	92	3	VESP	178	178	INC	0	0	0	0	1	1	3	9.067397896	14.268742
VESP_92_5_18	92	3	VESP	182	178	INC	0	4	0	1	1	1	3	9.067397896	14.268742
VESP_92_5_18	92	3	VESP	188	178	INACT	0	6	0	2	1	1	3	9.067397896	14.268742
VESP_93_1_18	93	3	VESP	163	163	INC	1	0	1	0	1	1	4	4.785571112	13.16292121
VESP_93_1_18	93	3	VESP	166	163	INC	1	3	1	1	1	1	4	4.785571112	13.16292121
VESP_93_1_18	93	3	VESP	170	163	NSTL	1	4	1	2	1	1	4	4.785571112	13.16292121
VESP_93_1_18	93	3	VESP	172	163	NSTL	1	2	1	3	1	1	4	4.785571112	13.16292121
VESP_93_1_18	93	3	VESP	176	163	NSTL	1	4	1	4	1	1	4	4.785571112	13.16292121
VESP_93_1_18	93	3	VESP	178	163	NSTL	1	2	1	5	1	1	4	4.785571112	13.16292121
VESP_93_1_18	93	3	VESP	182	163	FLDG	1	4	1	6	1	1	4	4.785571112	13.16292121
